# Supplementary material for: Comprehensive structural characterization of the human AAA+ disaggregase CLPB in the apo- and substrate-bound states reveals a unique mode of action driven by oligomerization
Source: PLoS Biol. 2023 Feb 6;21(2):e3001987. doi: 10.1371/journal.pbio.3001987 (PMC9934407; doi:10.1371/journal.pbio.3001987)
Supplement: S1 Data — (XLSX) [file pbio.3001987.s017.xlsx]

## Sheet: Sheet1
Figure S1E
The ATPase assay of CLPB--N127.
ATP concentration/Mm
0	-0.0347767	0.000556667	0.0342233
0.05	0.462557	0.469223	0.46389
0.1	0.579223	0.576557	0.569557
0.2	0.73189	0.723557	0.70489
0.3	0.83289	0.81389	0.791557
0.4	0.942223	0.897557	0.869557
0.5	0.910223	0.821223	0.71289
1	0.83689	0.919223	0.825223
2	1.05956	1.03422	1.00322
Figure S1F
Disaggregase activity of CLPB-N127
Sample
Buffer	0	0	0
CLPB	0	0	0
Aggregates	1	1	0
CLPB+Aggregates	14	11	11
