# Supplementary material for: Comprehensive structural characterization of the human AAA+ disaggregase CLPB in the apo- and substrate-bound states reveals a unique mode of action driven by oligomerization
Source: PLoS Biol. 2023 Feb 6;21(2):e3001987. doi: 10.1371/journal.pbio.3001987 (PMC9934407; doi:10.1371/journal.pbio.3001987)
Supplement: S2 Data — (XLSX) [file pbio.3001987.s018.xlsx]

## Sheet: Sheet1
The proportion of the hexameric and heptameric top views in the CLPB-AMPPNP, CLPBE425Q-ATP, CLPBisoform1-AMPPNP, CLPB-ATPγs and CLPB+Casein-ATPγs datasets.
Sample	Heptameric-rings	Hexameric-rings
CLPB-AMPNNPN	98.3	1.7
CLPBE425Q-ATP	0	100
CLPB-isoform1-AMPPNP	100	0
CLPB-ATPγs	92	8
CLPB+Casein-ATPγs	48.2	51.8
