# Supplementary material for: Comprehensive structural characterization of the human AAA+ disaggregase CLPB in the apo- and substrate-bound states reveals a unique mode of action driven by oligomerization
Source: PLoS Biol. 2023 Feb 6;21(2):e3001987. doi: 10.1371/journal.pbio.3001987 (PMC9934407; doi:10.1371/journal.pbio.3001987)
Supplement: S3 Data — (XLSX) [file pbio.3001987.s019.xlsx]

## Sheet: Sheet1
Figure S6B
The ATPase assay of CLPB, NBD, NBDE425Q.
Sample
Buffer	0	-7e-16	0
CLPB	0.926761	1.0493	1.02394
NBD	1.54507	1.67676	1.80211
NBDE425Q	0.006338	0.042254	0.070423
Figure S6C
Disaggregase activity of CLPB, NBD, NBDE425Q
Sample
Buffer	-0.66667	0.333333	0.333333
CLPB	63.6667	75	61
NBD	-2	-3	-2.66667
NBDE425Q	-0.66667	0	0
