# Supplementary material for: Comprehensive structural characterization of the human AAA+ disaggregase CLPB in the apo- and substrate-bound states reveals a unique mode of action driven by oligomerization
Source: PLoS Biol. 2023 Feb 6;21(2):e3001987. doi: 10.1371/journal.pbio.3001987 (PMC9934407; doi:10.1371/journal.pbio.3001987)
Supplement: S4 Data — (XLSX) [file pbio.3001987.s020.xlsx]

## Sheet: Sheet1
Figure 3C
The ATPase assay of CLPB, CLPBΔ201-232 and CLPBisoform1.
Sample
Buffer	0.004574	-0.00915	0.004574
CLPB	0.951461	0.885133	1.16341
CLPBΔ201-232	0.798221	0.682338	0.845489
CLPBisoform-1	1.23278	1.37001	1.33799
Figure 3D
The disaggregase activity assay of CLPB, CLPBΔ201-232 and CLPBisoform1.
Sample
Buffer	0	0	0
CLPB	251.5	254	313.5
CLPBΔ201-232	89.5	74.5	112
CLPBisoform-1	351	311.5	412.5
Figure 3E
ATPase assay of CLPB, CLPBR178E and CLPBR227E
Sample
Buffer	0	0	0
CLPB	1.0584	0.909765	1.03183
CLPBR178E	1.02824	0.932025	0.809957
CLPBR227E	1.00239	0.818573	0.79057
Figure 3F
The disaggregase activity assay of CLPB, CLPBR178E and CLPBR227E
Sample
Buffer	0	0	0
CLPB	561.5	437	620
CLPBR178E	110.5	95.5	104
CLPBR227E	177	143.5	196.5
