# Supplementary material for: Comprehensive structural characterization of the human AAA+ disaggregase CLPB in the apo- and substrate-bound states reveals a unique mode of action driven by oligomerization
Source: PLoS Biol. 2023 Feb 6;21(2):e3001987. doi: 10.1371/journal.pbio.3001987 (PMC9934407; doi:10.1371/journal.pbio.3001987)
Supplement: S5 Data — Mitochondrial proteins were analyzed based on a stringent screening condition (p-value < 0.01 and Fold change > 4). (XLSX) [file pbio.3001987.s021.xlsx]

## Sheet: Sheet1
Mitochondrial proteins enriched in Strep/HA tagged sample. Mitochondrial proteins were analyses based on a stringent screening condition (p-value < 0.01 and Fold change > 4).
UniProt entry	Gene name	Fold-change	log2(Fold change)	p-value	-log10(p-value)
A0PJW6	TMEM223	91.8775	6.52164	0.000187036	3.72807
A1XBS5	CIBAR1	471.169	8.8801	0.00640698	2.19335
A3KMH1	VWA8	69.31	6.11499	3.98451e-09	8.39962
A4D1E9	GTPBP10	31.9041	4.99567	0.000512369	3.29042
A6NJ78	METTL15	94.5799	6.56346	0.0067657	2.16969
A6NK58	LIPT2	12.7187	3.66888	0.00318226	2.49726
A6XGL0	YJEFN3	30.0733	4.91041	0.001706	2.76802
A8MTT3	CEBPZOS	17.7202	4.14733	0.00197737	2.70391
L0R8F8	MIEF1	23.8576	4.57638	0.000927647	3.03262
O00116	AGPS	43.6623	5.44832	0.000439693	3.35685
O00142	TK2	49.2764	5.62283	0.00169111	2.77183
O00165	HAX1	107.611	6.74968	0.00176064	2.75433
O00203	AP3B1	7.43337	2.89402	3.89708e-05	4.40926
O00217	NDUFS8	83.7284	6.38765	3.26927e-06	5.48555
O00264	PGRMC1	27.697	4.79166	0.000654336	3.1842
O00330	PDHX	5.10962	2.35322	0.000769204	3.11396
O00411	POLRMT	27.9554	4.80506	1.81894e-07	6.74018
O00429	DNM1L	287.912	8.16948	1.70922e-05	4.7672
O00483	NDUFA4	17.39	4.12019	2.37999e-05	4.62343
O00743	PPP6C	622.286	9.28143	0.0055263	2.25757
O00746	NME4	7.53871	2.91432	0.0024839	2.60487
O14521	SDHD	4.32452	2.11254	0.00189266	2.72293
O14548	COX7A2L	8.54596	3.09524	0.00162432	2.78933
O14561	NDUFAB1	7.36408	2.88051	0.000577901	3.23815
O14874	BCKDK	64.0504	6.00114	0.000678863	3.16822
O14925	TIMM23	46.6677	5.54435	1.46048e-05	4.8355
O14929	HAT1	7.47124	2.90135	0.000142363	3.8466
O14949	UQCRQ	7.70224	2.94528	0.000681828	3.16633
O14957	UQCR11	14.0029	3.80765	0.000230091	3.6381
O14966	RAB29	27.7599	4.79493	0.00570351	2.24386
O15091	PRORP	75.7046	6.24231	0.00205291	2.68763
O15164	TRIM24	21.7051	4.43996	9.98962e-05	4.00045
O15228	GNPAT	47.9808	5.58439	6.18684e-06	5.20853
O15235	MRPS12	21.8325	4.4484	0.00039094	3.40789
O15287	FANCG	45.2934	5.50123	7.94037e-06	5.10016
O15294	OGT	17.5979	4.13733	0.000193708	3.71285
O15417	TNRC18	124.381	6.95863	0.000205623	3.68693
O15446	POLR1G	6.6504	2.73344	0.000264639	3.57735
O15498	YKT6	42.863	5.42166	0.00150914	2.82127
O15527	OGG1	11.25	3.49185	0.00161988	2.79052
O43169	CYB5B	8.5481	3.0956	0.000585333	3.2326
O43181	NDUFS4	167.378	7.38697	4.36726e-06	5.35979
O43292	GPAA1	92.7404	6.53513	2.14286e-07	6.66901
O43427	FIBP	114.534	6.83963	0.00213883	2.66982
O43502	RAD51C	57.2935	5.8403	0.00180097	2.74449
O43524	FOXO3	285.546	8.15758	0.00305812	2.51455
O43542	XRCC3	37.2391	5.21875	0.000152032	3.81807
O43572	AKAP10	106.566	6.7356	2.86182e-05	4.54336
O43615	TIMM44	17.872	4.15963	0.000196983	3.70557
O43674	NDUFB5	21.3656	4.41722	3.94689e-05	4.40375
O43676	NDUFB3	4.04367	2.01567	0.00278072	2.55584
O43678	NDUFA2	6.00516	2.5862	1.64511e-05	4.78381
O43716	GATC	5.66333	2.50165	0.000283462	3.54751
O43772	SLC25A20	36.3379	5.1834	0.000689578	3.16142
O43808	SLC25A17	51.9524	5.69912	0.000643361	3.19155
O43819	SCO2	25.3511	4.66398	0.000702082	3.15361
O43823	AKAP8	37.2683	5.21988	0.000236201	3.62672
O43837	IDH3B	14.0596	3.81348	0.00062211	3.20613
O43847	NRDC	33.6936	5.0744	0.00168922	2.77231
O43865	AHCYL1	31.5755	4.98073	3.49665e-06	5.45635
O43900	PRICKLE3	11.2236	3.48846	0.000492456	3.30763
O43920	NDUFS5	9.46117	3.24202	0.00270208	2.5683
O60220	TIMM8A	17.5473	4.13318	0.00119201	2.92372
O60313	OPA1	177.112	7.46852	4.59257e-06	5.33794
O60333	KIF1B	53.3621	5.73774	2.28563e-06	5.64099
O60488	ACSL4	106.898	6.74009	7.22168e-05	4.14136
O60783	MRPS14	62.0189	5.95464	0.000154991	3.80969
O60830	TIMM17B	53.8991	5.75219	0.00380595	2.41954
O75027	ABCB7	20.8796	4.38402	0.000508303	3.29388
O75052	NOS1AP	20.4269	4.3524	3.15087e-05	4.50157
O75127	PTCD1	51.5122	5.68684	1.49179e-06	5.82629
O75143	ATG13	58.5549	5.87172	0.000957505	3.01886
O75146	HIP1R	7.06515	2.82072	0.00118918	2.92475
O75251	NDUFS7	91.0728	6.50895	0.00010423	3.98201
O75306	NDUFS2	59.9691	5.90615	0.000110819	3.95539
O75323	NIPSNAP2	22.179	4.47112	0.000704055	3.15239
O75380	NDUFS6	11.9061	3.57363	0.000773586	3.11149
O75385	ULK1	31.0351	4.95583	0.000114573	3.94092
O75390	CS	7.27597	2.86314	0.000242549	3.6152
O75394	MRPL33	12.2078	3.60974	0.000800477	3.09665
O75414	NME6	5.77782	2.53053	6.10861e-05	4.21406
O75431	MTX2	29.6337	4.88917	0.000631715	3.19948
O75438	NDUFB1	9.09546	3.18515	0.00118981	2.92452
O75439	PMPCB	16.8368	4.07355	0.000376134	3.42466
O75460	ERN1	15.5858	3.96216	1.45412e-05	4.8374
O75489	NDUFS3	48.6712	5.605	0.00192907	2.71465
O75521	ECI2	14.2713	3.83504	0.00162786	2.78838
O75570	MTRF1	50.341	5.65366	0.00038072	3.41939
O75600	GCAT	46.1322	5.5277	0.000324618	3.48863
O75616	ERAL1	59.091	5.88487	0.00108107	2.96615
O75648	TRMU	64.6402	6.01436	0.000194056	3.71207
O75746	SLC25A12	160.961	7.33056	3.71238e-05	4.43035
O75879	GATB	22.1654	4.47024	0.000292064	3.53452
O75880	SCO1	18.3853	4.20048	0.000719714	3.14284
O75947	ATP5PD	14.7588	3.8835	0.00021536	3.66683
O75964	ATP5MG	7.7105	2.94682	4.6342e-05	4.33403
O76031	CLPX	37.9244	5.24506	3.97837e-05	4.4003
O94826	TOMM70	10.4723	3.38851	0.000117292	3.93073
O94913	PCF11	15.0283	3.90961	0.00163604	2.78621
O94925	GLS	678.781	9.4068	0.00293539	2.53233
O95059	RPP14	43.1922	5.4327	0.00163597	2.78622
O95140	MFN2	23.0617	4.52743	2.38626e-05	4.62228
O95167	NDUFA3	16.0809	4.00727	0.000243634	3.61326
O95168	NDUFB4	10.6974	3.41919	0.000415092	3.38186
O95182	NDUFA7	4.39003	2.13423	0.00240816	2.61831
O95201	ZNF205	24.4316	4.61068	7.49523e-05	4.12521
O95202	LETM1	14.8875	3.89603	5.81104e-05	4.23575
O95258	SLC25A14	265.301	8.05149	0.00115455	2.93759
O95298	NDUFC2	6.32247	2.66049	0.0049699	2.30365
O95299	NDUFA10	45.782	5.51671	0.00213356	2.67089
O95363	FARS2	50.5362	5.65925	0.000120335	3.91961
O95563	MPC2	12.074	3.59383	0.00103649	2.98444
O95571	ETHE1	6.97403	2.80199	0.000982509	3.00766
O95573	ACSL3	38.4857	5.26625	1.20147e-05	4.92029
O95822	MLYCD	253.031	7.98317	0.000398773	3.39927
O95831	AIFM1	61.3241	5.93838	6.19672e-05	4.20784
O95900	TRUB2	74.4222	6.21766	0.00108877	2.96306
O96000	NDUFB10	22.0751	4.46435	0.00261869	2.58192
O96008	TOMM40	23.3809	4.54726	0.00184009	2.73516
O96011	PEX11B	64.6606	6.01481	0.00139708	2.85478
P00156	MT-CYB	4.09753	2.03476	0.00130054	2.88588
P00367	GLUD1	54.9508	5.78007	0.000497027	3.30362
P00390	GSR	22.1352	4.46827	5.22635e-05	4.2818
P00403	MT-CO2	19.7431	4.30328	0.000830264	3.08078
P00846	MT-ATP6	1013.1	9.98455	1.33447e-05	4.87469
P02786	TFRC	12.2315	3.61253	2.19735e-05	4.6581
P03886	MT-ND1	48.4027	5.59702	6.41376e-06	5.19289
P03891	MT-ND2	30.109	4.91213	0.00184466	2.73408
P03897	MT-ND3	111.329	6.79868	0.00456593	2.34047
P03905	MT-ND4	12.0661	3.59288	0.000547107	3.26193
P03915	MT-ND5	108.581	6.76263	6.91805e-05	4.16002
P03928	MT-ATP8	13.6811	3.77411	0.00010932	3.9613
P04049	RAF1	30.7273	4.94145	0.000116799	3.93256
P04150	NR3C1	178.625	7.48079	4.015e-05	4.39631
P04181	OAT	13.7587	3.78228	0.000215821	3.66591
P04818	TYMS	192.834	7.59122	0.00614634	2.21138
P05067	APP	109.776	6.77841	2.62271e-05	4.58125
P05091	ALDH2	44.4968	5.47563	6.04346e-05	4.21871
P05141	SLC25A5	46.7226	5.54605	0.000559537	3.25217
P06241	FYN	8.064	3.0115	0.000212453	3.67274
P06493	CDK1	16.6734	4.05947	0.00184152	2.73482
P06576	ATP5F1B	9.01875	3.17293	0.000609424	3.21508
P07195	LDHB	5.98907	2.58233	0.001864	2.72955
P07203	GPX1	13.2921	3.73249	0.000174354	3.75857
P07384	CAPN1	25.5463	4.67504	1.87319e-05	4.72742
P07900	HSP90AA1	5.99229	2.58311	0.000107596	3.9682
P07948	LYN	6.11013	2.6112	0.00024487	3.61107
P08133	ANXA6	4.27146	2.09473	0.00600443	2.22153
P08559	PDHA1	6.37282	2.67193	0.00292215	2.5343
P08574	CYC1	84.0752	6.39361	0.00050121	3.29998
P09001	MRPL3	19.9731	4.31999	0.00206157	2.6858
P09543	CNP	20.0203	4.32339	0.000374832	3.42616
P09601	HMOX1	65.8972	6.04215	0.00195709	2.70839
P09622	DLD	86.3573	6.43225	0.00237331	2.62465
P09669	COX6C	4.49948	2.16976	0.00148127	2.82937
P0C7P0	CISD3	5.11289	2.35414	0.00355615	2.44902
P0DMV9	HSPA1B	12.5024	3.64414	0.000175269	3.7563
P10398	ARAF	31.5772	4.98081	0.000294361	3.53112
P10515	DLAT	7.69743	2.94438	0.000661485	3.17948
P10620	MGST1	11.7436	3.55381	0.000509958	3.29247
P10809	HSPD1	36.9301	5.20673	0.000429603	3.36693
P11021	HSPA5	38.0315	5.24912	3.707e-05	4.43098
P11177	PDHB	13.1205	3.71375	0.0028695	2.54219
P11182	DBT	41.6653	5.38077	0.00206149	2.68582
P11233	RALA	5.30127	2.40634	0.00345292	2.46181
P11532	DMD	396.325	8.63054	6.92538e-05	4.15956
P11586	MTHFD1	4.31294	2.10867	2.84633e-05	4.54571
P12235	SLC25A4	27.8637	4.80032	0.00151454	2.81972
P12236	SLC25A6	57.9797	5.85748	0.0029757	2.52641
P12532	CKMT1A	4.33309	2.11539	0.00279167	2.55414
P12694	BCKDHA	261.622	8.03134	0.00047476	3.32353
P13196	ALAS1	140.649	7.13596	0.000984608	3.00674
P13674	P4HA1	22.8993	4.51723	3.70198e-05	4.43157
P13995	MTHFD2	19.6907	4.29944	0.00056624	3.247
P14406	COX7A2	5.2627	2.3958	0.000742483	3.12931
P14635	CCNB1	88.8968	6.47406	0.0054704	2.26198
P15056	BRAF	19.6597	4.29717	0.00776516	2.10985
P15104	GLUL	4.44547	2.15234	0.000935456	3.02898
P15531	NME1	15.2044	3.92642	0.00339006	2.46979
P16260	SLC25A16	185.294	7.53367	0.00124907	2.90341
P16435	POR	5.57476	2.47891	0.00497109	2.30355
P17152	TMEM11	53.9982	5.75484	0.000584619	3.23313
P17568	NDUFB7	417.819	8.70673	0.000697502	3.15645
P17612	PRKACA	7.26811	2.86158	0.00528389	2.27705
P17655	CAPN2	7.80946	2.96522	9.90792e-05	4.00402
P18031	PTPN1	47.052	5.55618	0.000745463	3.12757
P18858	LIG1	50.1187	5.64728	5.5522e-06	5.25554
P19367	HK1	20.4393	4.35328	0.000170439	3.76843
P19404	NDUFV2	11.1281	3.47613	0.000983611	3.00718
P19838	NFKB1	84.3657	6.39858	4.97995e-08	7.30277
P21796	VDAC1	12.3453	3.62589	0.0053893	2.26847
P21912	SDHB	12.8441	3.68303	0.00123293	2.90906
P21953	BCKDHB	613.203	9.26022	0.00143457	2.84328
P22033	MMUT	9.29443	3.21637	8.8331e-05	4.05389
P22392	NME2	10.7166	3.42178	0.000718091	3.14382
P22695	UQCRC2	14.0408	3.81155	0.000240265	3.61931
P22830	FECH	41.0924	5.3608	1.47638e-05	4.8308
P23368	ME2	14.0309	3.81054	0.00165017	2.78247
P23378	GLDC	62.5752	5.96752	7.54909e-05	4.12211
P23396	RPS3	24.9987	4.64378	0.000844984	3.07315
P23443	RPS6KB1	9.02434	3.17382	0.00053808	3.26915
P23921	RRM1	5.64729	2.49756	0.000256259	3.59132
P24539	ATP5PB	15.6149	3.96485	0.00262562	2.58077
P24752	ACAT1	113.947	6.83223	0.00186696	2.72886
P25325	MPST	7.85462	2.97354	0.00473526	2.32466
P25705	ATP5F1A	15.982	3.99838	5.99098e-05	4.2225
P26196	DDX6	31.4569	4.97531	0.00219998	2.65758
P26440	IVD	4.8547	2.27938	0.000163197	3.78729
P27105	STOM	7.79408	2.96238	0.00141913	2.84798
P27144	AK4	319.485	8.3196	0.000144504	3.84012
P27824	CANX	18.3506	4.19776	0.000599513	3.2222
P28070	PSMB4	20.5856	4.36357	0.00229778	2.63869
P28288	ABCD3	113.346	6.8246	1.14805e-05	4.94004
P28330	ACADL	89.5744	6.48501	0.000835667	3.07797
P28331	NDUFS1	41.4786	5.3743	1.41756e-06	5.84846
P28482	MAPK1	6.50975	2.7026	0.0043342	2.36309
P29353	SHC1	8.03017	3.00543	0.00438726	2.35781
P29372	MPG	4.20687	2.07275	0.00528709	2.27678
P30041	PRDX6	5.49009	2.45683	0.00110576	2.95634
P30048	PRDX3	50.6651	5.66292	0.000245615	3.60975
P30049	ATP5F1D	5.81001	2.53854	0.00209957	2.67787
P30084	ECHS1	782.204	9.6114	0.000539276	3.26819
P30153	PPP2R1A	31.6307	4.98325	5.4954e-06	5.26
P30307	CDC25C	394.189	8.62274	0.00297235	2.5269
P31040	SDHA	33.0109	5.04487	0.000255081	3.59332
P31327	CPS1	43.0614	5.42832	0.000161628	3.79148
P31689	DNAJA1	61.8378	5.95042	0.00344247	2.46313
P31749	AKT1	156.726	7.2921	7.19803e-06	5.14279
P31930	UQCRC1	9.5063	3.24888	0.000494507	3.30583
P31937	HIBADH	18.3054	4.19419	0.00608422	2.21579
P32189	GK	208.401	7.70322	0.000114043	3.94293
P32322	PYCR1	85.6419	6.42025	0.00261491	2.58254
P33121	ACSL1	58.9312	5.88096	0.000213772	3.67005
P33316	DUT	209.502	7.71082	1.68196e-05	4.77418
P33897	ABCD1	378.285	8.56333	8.20938e-09	8.08569
P34932	HSPA4	5.57452	2.47885	8.8376e-05	4.05367
P35232	PHB1	10.835	3.43762	0.00574283	2.24087
P35613	BSG	30.178	4.91542	0.000862861	3.06406
P35670	ATP7B	108.998	6.76816	0.000234037	3.63072
P35914	HMGCL	21.4227	4.42107	0.0016679	2.77783
P36404	ARL2	8.78825	3.13558	9.26005e-05	4.03339
P36507	MAP2K2	40.7455	5.34857	0.00227772	2.6425
P36542	ATP5F1C	21.8653	4.45057	0.000122333	3.91245
P36551	CPOX	28.0703	4.81097	0.000803964	3.09476
P36776	LONP1	148.091	7.21034	3.59214e-05	4.44465
P36873	PPP1CC	8.62724	3.1089	0.00424633	2.37199
P36957	DLST	82.1546	6.36027	1.28826e-05	4.89
P36969	GPX4	17.1711	4.10191	0.000636929	3.19591
P38646	HSPA9	18.8223	4.23437	1.15007e-06	5.93928
P39210	MPV17	24.3949	4.60851	0.00881489	2.05478
P39748	FEN1	8.16595	3.02962	0.000259305	3.58619
P40763	STAT3	34.7839	5.12035	9.10701e-05	4.04062
P40926	MDH2	12.7653	3.67415	0.00250027	2.60201
P40939	HADHA	9.76887	3.28819	0.000539062	3.26836
P41247	PNPLA4	7.60996	2.92789	0.00233277	2.63213
P41250	GARS1	136.734	7.09523	2.54584e-05	4.59417
P42126	ECI1	6.00751	2.58677	0.000217893	3.66176
P42345	MTOR	91.8321	6.52093	3.26781e-07	6.48574
P42765	ACAA2	4.86272	2.28176	0.00146466	2.83426
P42771	CDKN2A	11.8765	3.57004	0.000113955	3.94327
P43304	GPD2	42.6852	5.41566	6.51714e-05	4.18594
P45880	VDAC2	18.2088	4.18656	0.00115391	2.93783
P45984	MAPK9	8.0298	3.00536	0.000103629	3.98452
P46199	MTIF2	17.8068	4.15436	0.00134425	2.87152
P47897	QARS1	10.7982	3.43272	6.5885e-06	5.18121
P47985	UQCRFS1	12.2602	3.61591	0.00126881	2.8966
P48047	ATP5PO	12.6248	3.65819	0.000187112	3.7279
P48200	IREB2	49.1435	5.61893	1.76167e-05	4.75408
P48454	PPP3CC	75.2295	6.23323	0.000111526	3.95262
P48723	HSPA13	126.148	6.97898	0.00173551	2.76057
P48735	IDH2	11.6223	3.53882	0.000138978	3.85705
P49406	MRPL19	29.88	4.90111	0.000332756	3.47787
P49411	TUFM	34.3444	5.102	0.000204761	3.68875
P49419	ALDH7A1	5.35992	2.42221	0.000556915	3.25421
P49590	HARS2	8.92653	3.1581	7.06628e-05	4.15081
P49748	ACADVL	10.0163	3.32428	0.000105677	3.97602
P49768	PSEN1	162.697	7.34604	0.0016738	2.7763
P49792	RANBP2	9.4002	3.23269	1.25742e-05	4.90052
P49810	PSEN2	15.0933	3.91584	9.29179e-05	4.0319
P49821	NDUFV1	17.029	4.08992	0.00035344	3.45168
P49840	GSK3A	5.09451	2.34894	0.00607748	2.21628
P49841	GSK3B	21.2059	4.40639	0.00190609	2.71986
P49914	MTHFS	4.02145	2.00772	0.00366272	2.4362
P50213	IDH3A	5.53275	2.468	0.00165084	2.78229
P50336	PPOX	15.6001	3.96349	0.0003601	3.44358
P50416	CPT1A	86.9494	6.4421	2.0267e-06	5.69321
P50570	DNM2	20.9984	4.39221	1.05599e-05	4.97634
P51149	RAB7A	6.48433	2.69696	0.00278367	2.55538
P51398	DAP3	82.6007	6.36808	6.94658e-06	5.15823
P51530	DNA2	31.0376	4.95595	5.69985e-05	4.24414
P51553	IDH3G	6.02806	2.59169	0.00150342	2.82292
P51572	BCAP31	4.44985	2.15376	0.00264877	2.57696
P51649	ALDH5A1	76.1367	6.25052	0.00125496	2.90137
P51687	SUOX	46.9418	5.5528	0.000211715	3.67425
P51970	NDUFA8	62.3373	5.96202	0.000263811	3.57871
P52306	RAP1GDS1	7.85158	2.97298	5.27953e-05	4.2774
P52789	HK2	31.9099	4.99593	0.00379404	2.4209
P52815	MRPL12	36.016	5.17057	0.000275563	3.55978
P53007	SLC25A1	35.035	5.13072	0.000724616	3.13989
P53370	NUDT6	146.293	7.19272	0.000740771	3.13032
P53701	HCCS	27.5621	4.78461	0.00231775	2.63493
P54098	POLG	10.2388	3.35598	2.07711e-05	4.68254
P54252	ATXN3	14.0806	3.81563	0.000676966	3.16943
P54819	AK2	19.183	4.26175	0.000518376	3.28535
P54886	ALDH18A1	26.1442	4.70842	3.39895e-05	4.46866
P55061	TMBIM6	50.2645	5.65147	0.000390716	3.40814
P55084	HADHB	8.14409	3.02575	0.000237234	3.62482
P55851	UCP2	62.3181	5.96158	0.000664556	3.17747
P55957	BID	40.5962	5.34327	3.61566e-06	5.44181
P56134	ATP5MF	10.6533	3.41323	1.57132e-05	4.80374
P56181	NDUFV3	22.4994	4.49181	2.51254e-05	4.59989
P56378	ATP5MJ	10.2903	3.36322	0.00192344	2.71592
P56381	ATP5F1E	6.0999	2.60879	9.85188e-05	4.00648
P56385	ATP5ME	27.839	4.79904	0.00125487	2.9014
P56556	NDUFA6	6.61333	2.72538	0.00259873	2.58524
P56962	STX17	39.123	5.28995	0.00172224	2.76391
P57105	SYNJ2BP	6.58409	2.71898	0.00414676	2.38229
P57729	RAB38	295.104	8.20508	0.00341802	2.46623
P58004	SESN2	65.2698	6.02834	9.19177e-05	4.0366
P60484	PTEN	30.9997	4.95418	0.00727998	2.13787
P61221	ABCE1	11.4193	3.5134	5.87095e-06	5.23129
P61604	HSPE1	7.80333	2.96409	0.000546927	3.26207
P61764	STXBP1	5.80102	2.53631	0.000262076	3.58157
P62072	TIMM10	25.8172	4.69026	9.35887e-05	4.02878
P63167	DYNLL1	19.5752	4.29095	0.00438073	2.35845
P63172	DYNLT1	16.4437	4.03946	0.000328357	3.48365
P78537	BLOC1S1	59.3992	5.89237	3.67108e-06	5.43521
P78540	ARG2	37.5368	5.23023	0.00095544	3.0198
P82650	MRPS22	90.0591	6.4928	6.10366e-05	4.21441
P82663	MRPS25	314.608	8.29741	0.000888498	3.05134
P82664	MRPS10	259.046	8.01706	9.00458e-06	5.04554
P82673	MRPS35	304.55	8.25053	0.00555542	2.25528
P82675	MRPS5	94.9694	6.56939	0.000643685	3.19133
P82909	MRPS36	82.3688	6.36403	0.000931961	3.0306
P82912	MRPS11	260.73	8.02641	0.000406704	3.39072
P82914	MRPS15	25.1027	4.64977	0.000574077	3.24103
P82921	MRPS21	7.90474	2.98272	0.000120127	3.92036
P82930	MRPS34	131.107	7.0346	0.00011975	3.92173
P82932	MRPS6	77.8993	6.28354	8.74547e-05	4.05822
P82933	MRPS9	8.00105	3.00019	0.000784181	3.10558
P99999	CYCS	35.4229	5.14661	0.00122547	2.9117
Q00325	SLC25A3	37.0874	5.21286	0.0011063	2.95613
Q01167	FOXK2	14.5665	3.86458	3.75842e-05	4.42499
Q01484	ANK2	52.2715	5.70795	0.000172072	3.76429
Q02127	DHODH	11.7767	3.55787	0.000251106	3.60014
Q02218	OGDH	134.16	7.06781	5.62706e-06	5.24972
Q02252	ALDH6A1	8.58363	3.10159	4.456e-05	4.35105
Q02750	MAP2K1	21.6207	4.43434	0.00012362	3.90791
Q02978	SLC25A11	59.4335	5.8932	0.000303032	3.51851
Q03393	PTS	128.817	7.00918	3.27471e-05	4.48483
Q05193	DNM1	8.09609	3.01722	0.00327476	2.48482
Q05655	PRKCD	20.0358	4.32451	6.16649e-05	4.20996
Q05823	RNASEL	24.4394	4.61114	4.16792e-06	5.38008
Q05932	FPGS	137.339	7.1016	0.0011002	2.95853
Q06124	PTPN11	26.9506	4.75224	0.000819071	3.08668
Q07812	BAX	19.9442	4.31789	0.000266877	3.57369
Q07817	BCL2L1	46.6313	5.54323	5.83401e-05	4.23403
Q07820	MCL1	65.3121	6.02928	0.00433532	2.36298
Q08209	PPP3CA	24.9737	4.64234	0.000129688	3.8871
Q08J23	NSUN2	46.8469	5.54988	3.81308e-05	4.41872
Q09161	NCBP1	21.9355	4.45519	6.23802e-06	5.20495
Q10713	PMPCA	21.8423	4.44905	0.00208405	2.68109
Q12906	ILF3	4.76836	2.25349	0.000308904	3.51018
Q12931	TRAP1	247.699	7.95244	0.00025489	3.59365
Q12981	BNIP1	61.6997	5.94719	0.000604096	3.21889
Q12983	BNIP3	109.741	6.77796	0.000883555	3.05377
Q13057	COASY	11.0525	3.46631	7.75301e-06	5.11053
Q13084	MRPL28	51.0304	5.67328	0.000510667	3.29186
Q13227	GPS2	37.3172	5.22177	0.00109358	2.96115
Q13268	DHRS2	4.56611	2.19097	0.0016951	2.77081
Q13405	MRPL49	25.2627	4.65894	7.27032e-05	4.13845
Q13423	NNT	4.18872	2.06651	0.00379706	2.42055
Q13454	TUSC3	23.7734	4.57128	0.00127929	2.89303
Q13472	TOP3A	42.3842	5.40545	3.37713e-06	5.47145
Q13505	MTX1	33.7726	5.07778	0.00439491	2.35705
Q13546	RIPK1	249.339	7.96196	1.20952e-05	4.91739
Q13637	RAB32	15.3925	3.94416	0.000339017	3.46978
Q13825	AUH	3830.99	11.9035	0.00104443	2.98112
Q14142	TRIM14	15.9513	3.9956	0.000391639	3.40711
Q14197	MRPL58	64.8074	6.01809	0.000117508	3.92993
Q14318	FKBP8	225.296	7.81567	0.00250827	2.60063
Q14457	BECN1	233.807	7.86917	9.07437e-05	4.04218
Q14596	NBR1	15.5308	3.95706	5.59753e-06	5.252
Q14653	IRF3	28.4064	4.82814	0.000524304	3.28042
Q14689	DIP2A	26.439	4.72459	0.00492825	2.30731
Q14790	CASP8	29.9594	4.90494	0.000121086	3.91691
Q14849	STARD3	25.9997	4.70042	6.87874e-05	4.16249
Q14CZ7	FASTKD3	68.6364	6.1009	0.000855164	3.06795
Q15031	LARS2	27.405	4.77637	0.000397914	3.40021
Q15046	KARS1	12.5624	3.65104	5.80826e-06	5.23595
Q15070	OXA1L	59.1116	5.88537	0.00105404	2.97714
Q15118	PDK1	41.6082	5.37879	6.4444e-05	4.19082
Q15119	PDK2	115.384	6.8503	0.00031002	3.50861
Q15120	PDK3	36.9864	5.20892	0.000244448	3.61181
Q15149	PLEC	7.17337	2.84265	0.000129723	3.88698
Q15388	TOMM20	7.94271	2.98963	0.000744488	3.12814
Q15390	MTFR1	9.95906	3.31601	0.000273864	3.56246
Q15398	DLGAP5	40.3843	5.33572	0.000509817	3.29259
Q16134	ETFDH	18.4334	4.20425	0.000237006	3.62524
Q16540	MRPL23	32.9818	5.0436	0.000278363	3.55539
Q16635	TAFAZZIN	69.1828	6.11234	0.000631677	3.1995
Q16678	CYP1B1	59.6057	5.89738	0.00688779	2.16192
Q16718	NDUFA5	19.9916	4.32132	0.000917659	3.03732
Q16762	TST	362.344	8.50122	0.000824674	3.08372
Q16775	HAGH	25.2447	4.65791	0.00128966	2.88952
Q16822	PCK2	32.5896	5.02634	7.3316e-07	6.1348
Q16881	TXNRD1	73.3198	6.19613	0.000149992	3.82393
Q16891	IMMT	31.171	4.96213	8.29175e-06	5.08135
Q32NB8	PGS1	402.09	8.65137	0.00125981	2.8997
Q330K2	NDUFAF6	304.206	8.24891	0.00245486	2.60997
Q3KQZ1	SLC25A35	55.5882	5.79671	0.00135	2.86967
Q3SXM5	HSDL1	41.7072	5.38222	0.00216733	2.66408
Q3SY69	ALDH1L2	60.4576	5.91785	0.000574243	3.2409
Q3ZCQ8	TIMM50	50.5073	5.65842	0.00303748	2.51749
Q49AM1	MTERF2	43.7314	5.4506	1.24905e-06	5.90342
Q4G0N4	NADK2	15.845	3.98596	1.36331e-05	4.8654
Q4G0S4	CYP27C1	53.4641	5.7405	5.61496e-06	5.25065
Q4G176	ACSF3	28.9143	4.85371	0.000374717	3.4263
Q4U2R6	MRPL51	10.458	3.38654	1.2863e-05	4.89066
Q4VC31	MIX23	10.8424	3.43861	0.000860559	3.06522
Q53H12	AGK	50.7329	5.66485	7.90521e-05	4.10209
Q53H82	LACTB2	35.7715	5.16074	0.00039795	3.40017
Q53R41	FASTKD1	62.3703	5.96279	2.35024e-06	5.62889
Q53S33	BOLA3	40.5259	5.34077	0.00200736	2.69738
Q53S58	TMEM177	31.7814	4.99011	6.99369e-05	4.15529
Q562E7	WDR81	499.269	8.96367	0.000833121	3.07929
Q567V2	MPV17L2	83.7978	6.38884	0.00064509	3.19038
Q5H9E4	SLC25A53	102.255	6.67602	0.000501216	3.29997
Q5HYI7	MTX3	47.3473	5.56521	0.00668998	2.17458
Q5HYK3	COQ5	49.884	5.6405	0.00148315	2.82881
Q5JPH6	EARS2	69.9848	6.12897	6.05463e-05	4.21791
Q5JRX3	PITRM1	15.4592	3.95039	6.39133e-05	4.19441
Q5JTJ3	COA6	68.0349	6.0882	0.00037713	3.42351
Q5JTZ9	AARS2	39.3514	5.29834	1.62508e-06	5.78913
Q5K4L6	SLC27A3	22.286	4.47806	1.45888e-07	6.83598
Q5RI15	COX20	18.5514	4.21346	2.23588e-06	5.65055
Q5S007	LRRK2	30.3999	4.92599	0.00669536	2.17423
Q5ST30	VARS2	72.6067	6.18203	2.27913e-05	4.64223
Q5SVS4	SLC25A30	58.8093	5.87797	0.000221409	3.6548
Q5T160	RARS2	46.4652	5.53808	0.000101223	3.99472
Q5T440	IBA57	197.785	7.62779	0.0010254	2.98911
Q5T9A4	ATAD3B	43.2842	5.43577	0.00049668	3.30392
Q5TAQ9	DCAF8	40.7364	5.34825	0.000733252	3.13475
Q5TC12	ATPAF1	18.4645	4.20668	0.000485768	3.31357
Q5TEU4	NDUFAF5	35.2225	5.13843	0.000156812	3.80462
Q5VT66	MTARC1	82.4133	6.36481	0.000853549	3.06877
Q5XKP0	MICOS13	50.6863	5.66352	6.27677e-05	4.20226
Q63ZY3	KANK2	177.066	7.46814	4.34326e-05	4.36218
Q68CZ6	HAUS3	161.52	7.33557	2.78127e-05	4.55576
Q6DKK2	TTC19	23.3263	4.54388	0.00175369	2.75605
Q6FI81	CIAPIN1	4.77584	2.25575	0.000750654	3.12456
Q6IC98	GRAMD4	104.283	6.70436	5.13237e-05	4.28968
Q6IN84	MRM1	63.2083	5.98204	4.34893e-05	4.36162
Q6JQN1	ACAD10	72.6922	6.18373	0.00015034	3.82293
Q6KCM7	SLC25A25	59.4869	5.8945	0.000450121	3.34667
Q6NUK1	SLC25A24	15.5458	3.95845	0.000141408	3.84953
Q6P087	RPUSD3	13.5717	3.76253	0.00249967	2.60212
Q6P161	MRPL54	21.1204	4.40056	8.5655e-05	4.06725
Q6P1L8	MRPL14	8.75056	3.12938	0.000188232	3.72531
Q6P1Q0	LETMD1	28.0971	4.81235	0.000579818	3.23671
Q6P444	MTFR2	16.8002	4.07041	0.000490048	3.30976
Q6P4A7	SFXN4	86.8679	6.44075	0.000539481	3.26802
Q6P4H8	ATPSCKMT	20.5845	4.36348	0.00196637	2.70634
Q6P597	KLC3	400.331	8.64505	0.000953349	3.02075
Q6PCB7	SLC27A1	122.5	6.93663	1.57748e-06	5.80204
Q6PI48	DARS2	22.4992	4.4918	5.0258e-05	4.2988
Q6PI78	TMEM65	154.78	7.27408	0.00215749	2.66605
Q6QNY1	BLOC1S2	181.818	7.50635	0.000385955	3.41346
Q6UB35	MTHFD1L	21.2398	4.4087	0.000202557	3.69345
Q6UW78	UQCC3	139.205	7.12107	0.00018571	3.73116
Q6UWS5	PET117	16.0013	4.00012	2.61015e-05	4.58333
Q6UX07	DHRS13	31.1203	4.95979	0.000110566	3.95638
Q6UXV4	APOOL	54.4644	5.76724	0.00353712	2.45135
Q6YN16	HSDL2	31.6424	4.98379	0.00344648	2.46262
Q6YP21	KYAT3	11.0538	3.46647	0.00439797	2.35675
Q6ZNE5	ATG14	25.8536	4.69229	1.97851e-06	5.70366
Q6ZS86	GK5	338.998	8.40513	0.000628855	3.20145
Q709C8	VPS13C	61.804	5.94963	1.6409e-06	5.78492
Q709F0	ACAD11	6.423	2.68325	0.000109108	3.96214
Q70CQ3	USP30	289.345	8.17665	0.000592949	3.22698
Q7KZI7	MARK2	5.14985	2.36453	0.00740389	2.13054
Q7KZN9	COX15	553.91	9.11351	0.00234714	2.62946
Q7L0Y3	TRMT10C	20.8451	4.38164	0.00382586	2.41727
Q7L2E3	DHX30	23.7138	4.56766	1.10031e-05	4.95848
Q7L311	ARMCX2	149.815	7.22704	1.93433e-05	4.71347
Q7L3T8	PARS2	72.3094	6.17611	0.00017134	3.76614
Q7L4E1	MIGA2	63.3925	5.98624	9.59651e-05	4.01789
Q7L592	NDUFAF7	30.4482	4.92828	0.0034968	2.45633
Q7L5Y1	ENOSF1	200.124	7.64475	0.0010992	2.95892
Q7L7V1	DHX32	28.4521	4.83046	2.39275e-05	4.6211
Q7L8L6	FASTKD5	100.231	6.64718	8.53473e-05	4.06881
Q7Z2W9	MRPL21	167.484	7.38788	0.00125133	2.90263
Q7Z3C6	ATG9A	111.961	6.80685	0.000138176	3.85957
Q7Z3U7	MON2	42.9831	5.4257	3.62062e-07	6.44122
Q7Z434	MAVS	28.6178	4.83884	0.000117026	3.93172
Q7Z6M4	MTERF4	20.7512	4.37513	0.000179823	3.74515
Q7Z6Z7	HUWE1	8.87193	3.14925	0.00298693	2.52477
Q7Z7F7	MRPL55	593.156	9.21227	0.00542832	2.26533
Q7Z7H8	MRPL10	22.6676	4.50256	0.00126581	2.89763
Q86SX6	GLRX5	10.555	3.39985	0.000777045	3.10955
Q86TL0	ATG4D	76.3215	6.25402	2.84756e-05	4.54553
Q86TS9	MRPL52	361.22	8.49673	9.9934e-05	4.00029
Q86TW2	ADCK1	575.886	9.16964	2.17894e-05	4.66175
Q86U28	ISCA2	6.12303	2.61425	0.000577795	3.23823
Q86U90	YRDC	16.3991	4.03555	0.00421051	2.37566
Q86UT6	NLRX1	231.182	7.85288	0.000157897	3.80163
Q86VD7	SLC25A42	443.178	8.79174	0.000566038	3.24715
Q86VP3	PACS2	99.0303	6.6298	0.00175217	2.75642
Q86WA6	BPHL	9.13413	3.19127	0.00550539	2.25921
Q86X76	NIT1	13.1064	3.7122	0.000202279	3.69405
Q86Y07	VRK2	14.4087	3.84887	0.000148684	3.82774
Q86Y39	NDUFA11	7.42001	2.89142	0.0017449	2.75823
Q86YH6	PDSS2	33.4743	5.06498	0.000259361	3.5861
Q8IUX1	TMEM126B	61.2628	5.93694	0.00041	3.38722
Q8IUZ5	PHYKPL	32.2786	5.01251	0.00510958	2.29161
Q8IVH4	MMAA	13.8051	3.78713	2.04794e-06	5.68868
Q8IVS2	MCAT	74.2654	6.21462	0.00163231	2.7872
Q8IWA4	MFN1	98.413	6.62078	0.000675838	3.17016
Q8IWA5	SLC44A2	12.4344	3.63627	0.000532209	3.27392
Q8IWL3	HSCB	10.9198	3.44887	0.000984871	3.00662
Q8IXI1	RHOT2	66.4625	6.05447	0.000179694	3.74547
Q8IXI2	RHOT1	42.4402	5.40736	2.22393e-07	6.65288
Q8IXJ6	SIRT2	39.7746	5.31378	0.000326526	3.48608
Q8IXM3	MRPL41	16.5621	4.04981	0.000842268	3.07455
Q8IXQ6	PARP9	27.5638	4.7847	0.000176664	3.75285
Q8IYB8	SUPV3L1	11.7702	3.55706	0.000161845	3.7909
Q8IYU8	MICU2	51.0032	5.67251	0.000361326	3.4421
Q8IZ52	CHPF	79.7114	6.31671	2.10685e-06	5.67637
Q8N0V3	RBFA	19.6032	4.29301	0.000680651	3.16708
Q8N0X7	SPART	56.1385	5.81092	1.23382e-05	4.90875
Q8N0Z8	PUSL1	74.1732	6.21283	0.00306979	2.51289
Q8N2A8	PLD6	43.1468	5.43118	0.00272027	2.56539
Q8N2F6	ARMC10	89.0103	6.4759	8.73736e-05	4.05862
Q8N357	SLC35F6	23.5474	4.55749	0.00051821	3.28549
Q8N3R3	TCAIM	34.3444	5.102	0.00131589	2.88078
Q8N3Z3	GTPBP8	19.2811	4.26912	0.00205357	2.68749
Q8N442	GUF1	19.1168	4.25677	0.000240547	3.6188
Q8N465	D2HGDH	78.1621	6.2884	0.000208904	3.68005
Q8N490	PNKD	115.283	6.84903	1.89914e-07	6.72144
Q8N4H5	TOMM5	5.5367	2.46903	0.00246337	2.60847
Q8N4T8	CBR4	913.072	9.83459	0.00287471	2.54141
Q8N5G0	SMIM20	9.74574	3.28477	0.000120137	3.92032
Q8N5N7	MRPL50	19.8633	4.31203	0.000655238	3.1836
Q8N6R0	METTL13	13.6451	3.77031	0.00320629	2.494
Q8N8Q8	COX18	16.4642	4.04126	0.00125736	2.90054
Q8N8R3	SLC25A29	125.628	6.97302	0.00391662	2.40709
Q8N983	MRPL43	77.0072	6.26692	2.93599e-05	4.53224
Q8N9F0	NAT8L	372.154	8.53975	0.00144191	2.84106
Q8N9M5	TMEM102	17.6192	4.13908	0.00421347	2.37536
Q8NB90	SPATA5	27.8452	4.79936	1.55105e-06	5.80938
Q8NBN7	RDH13	118.655	6.89063	0.00021136	3.67498
Q8NBU5	ATAD1	29.1002	4.86295	7.95713e-05	4.09924
Q8NBX0	SCCPDH	16.2915	4.02605	1.61199e-05	4.79264
Q8NC60	NOA1	113.457	6.826	4.92335e-05	4.30774
Q8NCD3	HJURP	31.039	4.95601	7.97565e-06	5.09823
Q8NCN5	PDPR	65.5982	6.03558	0.000449639	3.34714
Q8NCW5	NAXE	40.1413	5.32702	0.00116371	2.93415
Q8NE62	CHDH	16.944	4.08271	0.00417306	2.37955
Q8NE86	MCU	67.5271	6.0774	0.00056666	3.24668
Q8NEN9	PDZD8	111.344	6.79887	6.37198e-08	7.19573
Q8NFF5	FLAD1	118.256	6.88577	0.000162704	3.7886
Q8NHU6	TDRD7	99.1191	6.63109	1.4524e-05	4.83791
Q8NI37	PPTC7	503.431	8.97565	0.00341685	2.46637
Q8NI60	COQ8A	99.3306	6.63417	3.17954e-05	4.49764
Q8TAA5	GRPEL2	33.7543	5.077	0.00174878	2.75727
Q8TB36	GDAP1	32.7019	5.0313	0.000403781	3.39385
Q8TB37	NUBPL	24.7634	4.63014	0.000841339	3.07503
Q8TCC3	MRPL30	430.415	8.74958	0.000837906	3.0768
Q8TCS8	PNPT1	12.4519	3.63829	5.69619e-05	4.24442
Q8TD22	SFXN5	197.742	7.62748	0.000266783	3.57384
Q8TEB9	RHBDD1	517.243	9.0147	0.000524943	3.27989
Q8WTT2	NOC3L	8.4514	3.07919	4.65926e-05	4.33168
Q8WUK0	PTPMT1	35.4103	5.1461	0.000209513	3.67879
Q8WV60	PTCD2	249.141	7.96082	0.00106642	2.97207
Q8WV74	NUDT8	151.39	7.24213	0.000481708	3.31722
Q8WV93	AFG1L	36.3954	5.18569	1.31912e-05	4.87971
Q8WVM0	TFB1M	27.2586	4.76864	0.00100213	2.99908
Q8WWC4	MAIP1	32.417	5.01868	0.00299934	2.52297
Q8WWH5	TRUB1	3.2102	1.68267	0.000356756	3.44763
Q8WX93	PALLD	4.34583	2.11963	0.00172173	2.76403
Q8WXH0	SYNE2	9.32767	3.22152	2.76758e-05	4.5579
Q8WY22	BRI3BP	10.9284	3.45001	0.00269477	2.56948
Q92506	HSD17B8	788.465	9.6229	0.00152495	2.81674
Q92538	GBF1	21.4203	4.4209	9.13012e-06	5.03952
Q92542	NCSTN	11.6892	3.54711	5.92996e-05	4.22695
Q92552	MRPS27	136.564	7.09343	0.000110611	3.9562
Q92558	WASF1	92.7947	6.53597	0.0017144	2.76589
Q92665	MRPS31	45.1192	5.49567	0.00015543	3.80846
Q92667	AKAP1	43.8455	5.45436	2.71624e-05	4.56603
Q92833	JARID2	25.2035	4.65555	0.000577715	3.23829
Q92947	GCDH	52.5017	5.71429	9.14379e-05	4.03887
Q969M1	TOMM40L	11.5644	3.53162	0.00298152	2.52556
Q969S9	GFM2	76.8197	6.2634	1.68771e-06	5.7727
Q969V5	MUL1	58.2465	5.8641	0.00484829	2.31441
Q969Y2	GTPBP3	12.319	3.62281	0.00556396	2.25462
Q969Z0	TBRG4	80.8113	6.33648	0.00159609	2.79694
Q969Z3	MTARC2	15.5342	3.95738	3.91818e-05	4.40692
Q96A35	MRPL24	22.0047	4.45974	0.00119748	2.92173
Q96A46	SLC25A28	149.451	7.22353	0.00103049	2.98695
Q96AG3	SLC25A46	78.1232	6.28768	0.000235491	3.62802
Q96AG4	LRRC59	9.18414	3.19915	0.00498584	2.30226
Q96AN5	TMEM143	11.9565	3.57972	9.63882e-06	5.01598
Q96AQ8	MCUR1	8.42402	3.07451	0.000946083	3.02407
Q96AY3	FKBP10	37.0155	5.21006	0.00200961	2.69689
Q96B77	TMEM186	229.159	7.84021	0.000242214	3.6158
Q96BR5	COA7	132.351	7.04822	0.000351937	3.45353
Q96BW9	TAMM41	30.6848	4.93945	0.00404267	2.39333
Q96C36	PYCR2	327.312	8.35452	0.00224517	2.64875
Q96CB9	NSUN4	33.2618	5.0558	0.000430953	3.36557
Q96CM3	RPUSD4	30.6813	4.93929	0.000656831	3.18255
Q96CQ1	SLC25A36	38.7267	5.27526	0.000691239	3.16037
Q96CU9	FOXRED1	65.4059	6.03135	0.00105296	2.97759
Q96D53	COQ8B	134.898	7.07572	0.00082339	3.08439
Q96DA6	DNAJC19	5.61256	2.48866	8.75731e-06	5.05763
Q96DP5	MTFMT	18.8763	4.2385	0.00010071	3.99693
Q96DV4	MRPL38	28.399	4.82777	0.00011219	3.95005
Q96E29	MTERF3	54.6685	5.77264	0.000564899	3.24803
Q96E52	OMA1	50.4774	5.65757	0.00573276	2.24164
Q96EB6	SIRT1	4.82573	2.27075	0.00112668	2.9482
Q96EH3	MALSU1	323.484	8.33755	0.00393839	2.40468
Q96EK5	KIFBP	13.9391	3.80107	6.60536e-05	4.1801
Q96EL2	MRPS24	50.8255	5.66748	0.000783615	3.1059
Q96EL3	MRPL53	14.171	3.82487	0.000813605	3.08959
Q96ER9	CCDC51	34.5396	5.11018	0.000317892	3.49772
Q96EY1	DNAJA3	21.3056	4.41316	0.000580744	3.23602
Q96EY7	PTCD3	137.827	7.10671	1.46537e-05	4.83405
Q96EY8	MMAB	164.731	7.36397	0.00158364	2.80034
Q96GC5	MRPL48	54.1375	5.75856	0.000811772	3.09057
Q96GJ1	TRMT2B	47.6475	5.57433	0.00100056	2.99976
Q96GW9	MARS2	20.4709	4.3555	0.000326691	3.48586
Q96H55	MYO19	104.188	6.70305	2.75561e-05	4.55978
Q96H78	SLC25A44	80.5269	6.3314	0.000465796	3.3318
Q96HJ9	FMC1	12.5433	3.64884	0.000168136	3.77434
Q96HS1	PGAM5	17.0361	4.09052	0.00080321	3.09517
Q96HY7	DHTKD1	34.1642	5.09442	0.00105306	2.97755
Q96I51	RCC1L	129.488	7.01668	0.00106065	2.97443
Q96I59	NARS2	192.686	7.59011	0.00037542	3.42548
Q96JX3	SERAC1	58.1444	5.86157	8.51233e-06	5.06995
Q96KR6	FAM210B	147.577	7.20533	1.06142e-05	4.97411
Q96LU5	IMMP1L	337.766	8.39988	0.000555548	3.25528
Q96LW4	PRIMPOL	53.6702	5.74605	0.00495217	2.3052
Q96LW7	CARD19	50.5854	5.66065	0.000107667	3.96792
Q96LZ7	RMDN2	113.855	6.83105	0.00914314	2.0389
Q96MF6	COQ10A	5.39495	2.43161	0.0066031	2.18025
Q96N66	MBOAT7	47.1205	5.55828	0.00659043	2.18109
Q96NB2	SFXN2	82.4427	6.36532	0.00325155	2.48791
Q96ND0	FAM210A	373.695	8.54572	0.00023777	3.62384
Q96Q11	TRNT1	10.781	3.43043	0.000154434	3.81126
Q96QE5	TEFM	6.15869	2.62262	0.000388366	3.41076
Q96QK1	VPS35	13.6213	3.76779	8.02974e-06	5.0953
Q96RL7	VPS13A	25.5881	4.6774	1.35894e-05	4.8668
Q96RP9	GFM1	13.9664	3.80389	6.28446e-06	5.20173
Q96RR1	TWNK	123.139	6.94415	0.000511982	3.29075
Q96S66	CLCC1	141.788	7.1476	0.00491784	2.30823
Q96SZ6	CDK5RAP1	208.357	7.70291	3.26838e-05	4.48567
Q96T21	SECISBP2	71.3203	6.15624	0.00570843	2.24348
Q96T52	IMMP2L	17.7273	4.1479	0.00408067	2.38927
Q96TA2	YME1L1	53.7222	5.74745	1.87501e-05	4.727
Q96TC7	RMDN3	58.8653	5.87935	1.05007e-07	6.97878
Q99417	MYCBP	38.8627	5.28031	0.0004135	3.38352
Q99551	MTERF1	18.1953	4.18549	0.000936317	3.02858
Q99595	TIMM17A	7.22213	2.85243	0.00342478	2.46537
Q99623	PHB2	13.0364	3.70447	0.00575072	2.24028
Q99643	SDHC	7.38946	2.88547	0.000199517	3.70002
Q99714	HSD17B10	18.398	4.20148	0.00227638	2.64276
Q99747	NAPG	7.99269	2.99868	0.000114141	3.94256
Q99797	MIPEP	28.2088	4.81807	0.00039101	3.40781
Q9BPW8	NIPSNAP1	59.7619	5.90115	0.00146296	2.83477
Q9BPX6	MICU1	37.6029	5.23277	2.20348e-05	4.65689
Q9BQ52	ELAC2	61.3559	5.93913	9.31299e-05	4.03091
Q9BQ95	ECSIT	65.3274	6.02962	0.000761958	3.11807
Q9BQC6	MRPL57	6.6267	2.72829	0.000451647	3.3452
Q9BQD7	ANTKMT	37.1965	5.21709	0.000409268	3.38799
Q9BQP7	MGME1	43.4298	5.44061	0.00243916	2.61276
Q9BQT8	SLC25A21	71.713	6.16416	0.00106911	2.97098
Q9BRJ2	MRPL45	47.0707	5.55676	0.00170887	2.76729
Q9BRQ6	CHCHD6	30.3263	4.9225	0.00405194	2.39234
Q9BRQ8	AIFM2	12.9603	3.69603	0.00063694	3.1959
Q9BRT2	UQCC2	15.5084	3.95498	0.00184698	2.73354
Q9BSK2	SLC25A33	68.4341	6.09664	0.000684499	3.16463
Q9BSQ5	CCM2	192.799	7.59095	0.000288507	3.53984
Q9BT17	MTG1	14.1594	3.82369	0.000589458	3.22955
Q9BT92	TCHP	34.4219	5.10525	0.000437058	3.35946
Q9BTZ2	DHRS4	530.452	9.05108	0.000185812	3.73093
Q9BU61	NDUFAF3	35.4219	5.14657	0.00112288	2.94967
Q9BUB7	TMEM70	29.5113	4.8832	0.000322703	3.4912
Q9BUK6	MSTO1	628.13	9.29492	8.37515e-05	4.07701
Q9BUR5	APOO	24.2263	4.5985	0.00138448	2.85871
Q9BV23	ABHD6	5.55176	2.47294	0.00123135	2.90962
Q9BV35	SLC25A23	646.626	9.33679	0.000737714	3.13211
Q9BV79	MECR	7.43217	2.89378	0.00172443	2.76335
Q9BVL4	SELENOO	9.26668	3.21205	2.7615e-05	4.55885
Q9BVS5	TRMT61B	55.6484	5.79827	0.000495881	3.30462
Q9BVV7	TIMM21	327.127	8.35371	0.000808952	3.09208
Q9BW92	TARS2	36.3953	5.18568	9.57203e-07	6.019
Q9BWH2	FUNDC2	74.6519	6.22211	8.84059e-06	5.05352
Q9BWM7	SFXN3	40.1255	5.32645	0.000747193	3.12657
Q9BXK5	BCL2L13	90.3108	6.49683	0.00397238	2.40095
Q9BXW7	HDHD5	22.2665	4.4768	0.00112024	2.95069
Q9BY49	PECR	19.485	4.28429	1.27494e-05	4.89451
Q9BYC8	MRPL32	15.2103	3.92697	2.09526e-05	4.67876
Q9BYC9	MRPL20	40.5497	5.34162	0.000603236	3.21951
Q9BYD1	MRPL13	24.5599	4.61823	0.000417921	3.37891
Q9BYD2	MRPL9	31.6926	4.98607	0.0018501	2.73281
Q9BYD3	MRPL4	128.652	7.00733	0.00109335	2.96124
Q9BYD6	MRPL1	52.7247	5.72041	0.00090195	3.04482
Q9BYN8	MRPS26	85.7702	6.4224	0.00162783	2.78839
Q9BZE1	MRPL37	13.2918	3.73246	0.000411918	3.38519
Q9BZJ4	SLC25A39	122.639	6.93828	0.0028937	2.53855
Q9C0C7	AMBRA1	34.4244	5.10536	8.26047e-05	4.083
Q9GZT3	SLIRP	11.5681	3.53208	9.29592e-05	4.03171
Q9GZT6	CCDC90B	47.8802	5.58136	0.0112503	1.94884
Q9GZY4	COA1	64.2808	6.00632	0.000131629	3.88065
Q9H061	TMEM126A	44.6052	5.47914	0.000118496	3.9263
Q9H078	CLPB	20.1328	4.33147	1.77781e-05	4.75012
Q9H0B6	KLC2	63.2547	5.9831	4.55513e-05	4.3415
Q9H0R6	QRSL1	30.7866	4.94423	3.85209e-05	4.4143
Q9H0U6	MRPL18	30.2928	4.9209	0.00214043	2.6695
Q9H1U9	SLC25A51	58.7853	5.87738	0.0022025	2.65708
Q9H1Y0	ATG5	78.0063	6.28552	0.000121905	3.91398
Q9H2D1	SLC25A32	854.994	9.73977	0.000112949	3.94712
Q9H2U1	DHX36	11.934	3.577	4.34784e-06	5.36173
Q9H2U2	PPA2	4.06709	2.024	0.00502417	2.29894
Q9H2W6	MRPL46	31.3484	4.97032	0.00201752	2.69518
Q9H300	PARL	24.9414	4.64047	0.000305217	3.51539
Q9H3K2	GHITM	12.5331	3.64768	0.000204487	3.68933
Q9H3L0	MMADHC	73.5186	6.20004	0.00838066	2.07672
Q9H3P7	ACBD3	30.6273	4.93675	3.06306e-05	4.51384
Q9H4B0	OSGEPL1	31.719	4.98727	0.000117577	3.92968
Q9H4I9	SMDT1	15.7026	3.97293	0.000615197	3.21099
Q9H4K7	MTG2	53.5726	5.74342	0.000536184	3.27069
Q9H5Q4	TFB2M	50.0511	5.64533	8.45747e-05	4.07276
Q9H6K4	OPA3	5.61116	2.4883	0.00592547	2.22728
Q9H6R3	ACSS3	13.9625	3.80349	0.00532024	2.27407
Q9H773	DCTPP1	790.566	9.62674	4.0441e-08	7.39318
Q9H7D7	WDR26	176.289	7.4618	9.05985e-06	5.04288
Q9H7H0	METTL17	48.6795	5.60524	6.09646e-06	5.21492
Q9H7Z7	PTGES2	34.6181	5.11345	0.00458208	2.33894
Q9H825	METTL8	34.3694	5.10305	0.000742954	3.12904
Q9H845	ACAD9	66.9878	6.06583	7.78634e-07	6.10867
Q9H8K7	C10orf88	14.6068	3.86857	0.000709903	3.1488
Q9H936	SLC25A22	83.6433	6.38618	0.00179418	2.74613
Q9H974	QTRT2	32.1807	5.00812	0.00243014	2.61437
Q9H9B4	SFXN1	15.4024	3.94508	0.00163067	2.78763
Q9H9J2	MRPL44	136.797	7.0959	0.00175949	2.75461
Q9H9P8	L2HGDH	46.6826	5.54481	3.24111e-05	4.48931
Q9HA77	CARS2	198.904	7.63593	0.000134226	3.87216
Q9HA92	RSAD1	47.749	5.5774	7.07018e-05	4.15057
Q9HAP2	MLXIP	96.7959	6.59687	1.30851e-05	4.88322
Q9HAV7	GRPEL1	39.0522	5.28733	0.00169375	2.77115
Q9HBH1	PDF	26.3033	4.71717	0.00155219	2.80906
Q9HC21	SLC25A19	88.0851	6.46083	0.00079814	3.09792
Q9HC36	MRM3	16.8768	4.07697	3.0273e-05	4.51895
Q9HC38	GLOD4	33.8478	5.08099	0.00015071	3.82186
Q9HCE7	SMURF1	12.0721	3.5936	0.00269843	2.56889
Q9HCL2	GPAM	20.54	4.36036	0.000327591	3.48467
Q9HCM9	TRIM39	32.1044	5.0047	0.00207448	2.68309
Q9HD23	MRS2	228.348	7.83509	0.0030246	2.51933
Q9HD33	MRPL47	74.7893	6.22476	0.000963933	3.01595
Q9HD34	LYRM4	44.9053	5.48881	0.000110056	3.95839
Q9NP58	ABCB6	51.9425	5.69884	0.000388166	3.41098
Q9NP80	PNPLA8	75.2099	6.23285	3.38921e-05	4.4699
Q9NP81	SARS2	464.22	8.85867	5.33072e-05	4.27321
Q9NP92	MRPS30	49.5115	5.62969	0.00511707	2.29098
Q9NPA8	ENY2	5.38761	2.42965	4.39333e-05	4.35721
Q9NPE2	NGRN	21.106	4.39958	0.0044674	2.34995
Q9NPH0	ACP6	122.965	6.94211	0.000275608	3.55971
Q9NPL8	TIMMDC1	158.854	7.31156	0.000613034	3.21252
Q9NQ50	MRPL40	53.753	5.74827	0.00078946	3.10267
Q9NQ88	TIGAR	11.2116	3.48693	0.0016262	2.78883
Q9NQZ5	STARD7	31.5753	4.98072	0.00159623	2.79691
Q9NR28	DIABLO	41.1021	5.36114	0.000616786	3.20987
Q9NR30	DDX21	7.68149	2.94139	0.000158773	3.79922
Q9NR77	PXMP2	333.403	8.38112	0.0044023	2.35632
Q9NRA0	SPHK2	161.772	7.33781	4.55754e-05	4.34127
Q9NRI5	DISC1	6.01392	2.58831	0.000375991	3.42482
Q9NRK6	ABCB10	77.7951	6.28161	0.000152339	3.81719
Q9NRP2	CMC2	45.8582	5.51911	0.000247699	3.60608
Q9NRP4	SDHAF3	36.2745	5.18088	7.14922e-05	4.14574
Q9NRX2	MRPL17	78.7954	6.30004	0.000195634	3.70856
Q9NRZ5	AGPAT4	573.614	9.16394	0.00484069	2.31509
Q9NS37	CREBZF	16.4707	4.04183	0.00351989	2.45347
Q9NS69	TOMM22	531.578	9.05414	2.59468e-06	5.58592
Q9NSE4	IARS2	42.8136	5.42	8.58759e-06	5.06613
Q9NUB1	ACSS1	6.6885	2.74168	0.000133849	3.87339
Q9NUJ1	ABHD10	24.7818	4.63121	0.00421126	2.37559
Q9NUL7	DDX28	48.4015	5.59698	0.000298162	3.52555
Q9NUQ2	AGPAT5	53.4035	5.73886	0.000969817	3.01331
Q9NUQ9	CYRIB	69.6171	6.12137	0.00427333	2.36923
Q9NUT2	ABCB8	28.5004	4.83291	6.97587e-05	4.1564
Q9NV92	NDFIP2	34.9306	5.12642	0.000915492	3.03835
Q9NVA1	UQCC1	35.5738	5.15274	0.00194736	2.71055
Q9NVH0	EXD2	44.3375	5.47046	6.58868e-05	4.1812
Q9NVH1	DNAJC11	177.304	7.47008	1.59509e-05	4.79721
Q9NVH6	TMLHE	23.9485	4.58186	0.000126056	3.89944
Q9NVI7	ATAD3A	60.2328	5.91248	0.000819215	3.0866
Q9NVS2	MRPS18A	65.9181	6.0426	0.00141705	2.84861
Q9NVT9	ARMC1	88.9467	6.47487	0.00235041	2.62886
Q9NVV4	MTPAP	10.9819	3.45705	0.000204525	3.68925
Q9NW81	DMAC2	122.624	6.9381	0.00175022	2.75691
Q9NWB6	ARGLU1	5.64031	2.49577	0.00101342	2.99421
Q9NWR8	MCUB	511.623	8.99894	0.00269585	2.5693
Q9NWS8	RMND1	60.6225	5.92178	0.00116746	2.93276
Q9NWU5	MRPL22	22.4839	4.49082	0.000432271	3.36424
Q9NX09	DDIT4	31.124	4.95995	0.00118646	2.92575
Q9NX14	NDUFB11	42.0031	5.39242	0.00201153	2.69647
Q9NX20	MRPL16	46.551	5.54074	0.00174712	2.75768
Q9NX47	MARCHF5	79.9392	6.32083	9.54956e-05	4.02002
Q9NX63	CHCHD3	31.6313	4.98328	0.00045082	3.346
Q9NXA8	SIRT5	44.577	5.47823	0.000169727	3.77025
Q9NXF1	TEX10	10.3299	3.36875	0.000762195	3.11793
Q9NYK5	MRPL39	38.7648	5.27668	0.000441771	3.3548
Q9NYY8	FASTKD2	56.5381	5.82115	7.02804e-06	5.15317
Q9NZ45	CISD1	4.93516	2.3031	0.000983242	3.00734
Q9NZC7	WWOX	24.3402	4.60527	2.6523e-06	5.57638
Q9NZE8	MRPL35	16.536	4.04754	0.000706617	3.15082
Q9NZJ4	SACS	6.86503	2.77927	0.000249175	3.6035
Q9NZJ6	COQ3	87.9392	6.45843	0.00144739	2.83942
Q9NZJ7	MTCH1	42.0891	5.39538	0.000409379	3.38787
Q9P015	MRPL15	53.2744	5.73537	0.00135657	2.86756
Q9P032	NDUFAF4	97.9632	6.61417	1.24973e-05	4.90318
Q9P0J0	NDUFA13	10.4548	3.38609	0.00292829	2.53339
Q9P0J1	PDP1	461.961	8.85163	3.17174e-05	4.4987
Q9P0M9	MRPL27	21.2574	4.40989	0.000533124	3.27317
Q9P0S2	COX16	15.0437	3.91109	1.35776e-05	4.86718
Q9P0U1	TOMM7	9.82126	3.29591	0.00316994	2.49895
Q9P2R7	SUCLA2	8.95461	3.16263	0.0015528	2.80888
Q9UBF8	PI4KB	30.2914	4.92083	8.19287e-06	5.08656
Q9UBX3	SLC25A10	52.2224	5.7066	0.000217683	3.66218
Q9UDR5	AASS	39.1662	5.29154	5.88973e-05	4.2299
Q9UDW1	UQCR10	7.85418	2.97346	0.000714663	3.1459
Q9UDX5	MTFP1	98.9788	6.62905	2.46526e-05	4.60814
Q9UFN0	NIPSNAP3A	81.6023	6.35054	0.00359005	2.4449
Q9UG56	PISD	96.44	6.59156	0.00296358	2.52818
Q9UH62	ARMCX3	35.4251	5.1467	0.000289542	3.53829
Q9UHK6	AMACR	110.271	6.78491	0.000378728	3.42167
Q9UHQ9	CYB5R1	5.78872	2.53324	0.00247442	2.60653
Q9UHV9	PFDN2	214.089	7.74207	0.000394345	3.40412
Q9UI09	NDUFA12	4.98932	2.31884	0.000363437	3.43957
Q9UI43	MRM2	56.8571	5.82927	0.00060676	3.21698
Q9UIF7	MUTYH	146.031	7.19013	2.21057e-06	5.6555
Q9UJA2	CRLS1	86.0814	6.42763	0.000155811	3.8074
Q9UJS0	SLC25A13	197.941	7.62892	9.90367e-05	4.0042
Q9UJZ1	STOML2	10.5324	3.39677	0.00264624	2.57737
Q9UK39	NOCT	151.261	7.24089	0.00244259	2.61215
Q9UKA2	FBXL4	89.6283	6.48588	5.06401e-06	5.29551
Q9UKN8	GTF3C4	14.1111	3.81875	1.41035e-06	5.85067
Q9UKU7	ACAD8	21.2346	4.40834	0.000232796	3.63302
Q9UL12	SARDH	51.0673	5.67433	0.000290849	3.53633
Q9UL15	BAG5	93.2972	6.54376	0.000807861	3.09266
Q9ULD0	OGDHL	40.7309	5.34805	0.000290179	3.53733
Q9UMS0	NFU1	21.8246	4.44788	0.0038921	2.40982
Q9UNQ2	DIMT1	50.0826	5.64624	0.00124694	2.90415
Q9UPV9	TRAK1	10.3736	3.37484	0.00050116	3.30002
Q9UPW5	AGTPBP1	89.7282	6.48749	0.000108173	3.96588
Q9UQ90	SPG7	37.5685	5.23145	1.45506e-05	4.83712
Q9Y255	PRELID1	13.5062	3.75555	0.00103352	2.98568
Q9Y276	BCS1L	23.254	4.53941	0.00157337	2.80317
Q9Y277	VDAC3	11.715	3.55029	0.00211694	2.67429
Q9Y291	MRPS33	78.6316	6.29704	2.70897e-07	6.5672
Q9Y2C4	EXOG	85.9603	6.4256	0.00559834	2.25194
Q9Y2Q3	GSTK1	6.28181	2.65118	0.00348432	2.45788
Q9Y2Q9	MRPS28	128.289	7.00326	2.37675e-05	4.62402
Q9Y2R0	COA3	11.5439	3.52906	0.000342356	3.46552
Q9Y2R5	MRPS17	81.3105	6.34537	0.000576182	3.23944
Q9Y2R9	MRPS7	86.9823	6.44265	0.000430025	3.36651
Q9Y2S7	POLDIP2	39.0796	5.28834	0.000607528	3.21643
Q9Y2W6	TDRKH	125.766	6.9746	4.36547e-07	6.35997
Q9Y2X7	GIT1	7.8372	2.97034	0.000668825	3.17469
Q9Y2Y0	ARL2BP	374.079	8.5472	0.000669921	3.17398
Q9Y2Z2	MTO1	36.994	5.20922	4.95028e-06	5.30537
Q9Y2Z9	COQ6	15.5616	3.95992	0.000231624	3.63522
Q9Y305	ACOT9	253.922	7.98824	0.00018292	3.73774
Q9Y320	TMX2	18.4881	4.20853	0.00304723	2.5161
Q9Y371	SH3GLB1	7.62028	2.92984	9.34547e-05	4.0294
Q9Y375	NDUFAF1	976.603	9.93163	0.00256453	2.59099
Q9Y399	MRPS2	86.6032	6.43635	0.000312924	3.50456
Q9Y3B7	MRPL11	24.8318	4.63412	7.76526e-05	4.10984
Q9Y3B8	REXO2	15.7494	3.97723	0.000699297	3.15534
Q9Y3D2	MSRB2	22.9967	4.52336	0.00120458	2.91917
Q9Y3D3	MRPS16	10.1199	3.33913	3.31194e-05	4.47992
Q9Y3D5	MRPS18C	193.413	7.59554	0.000257886	3.58857
Q9Y3D6	FIS1	143.807	7.16799	0.00109067	2.96231
Q9Y3D7	PAM16	5.81899	2.54077	0.00040339	3.39427
Q9Y3D9	MRPS23	82.9134	6.37353	0.00081895	3.08674
Q9Y3E5	PTRH2	828.219	9.69387	0.00144972	2.83871
Q9Y3I1	FBXO7	93.7097	6.55013	0.000554862	3.25581
Q9Y4E8	USP15	20.1577	4.33326	4.54037e-06	5.34291
Q9Y4W6	AFG3L2	30.8249	4.94602	4.59664e-05	4.33756
Q9Y4X0	AMMECR1	35.4528	5.14783	0.00031881	3.49647
Q9Y512	SAMM50	32.7384	5.03291	8.11722e-05	4.09059
Q9Y584	TIMM22	15.5135	3.95545	0.00308422	2.51085
Q9Y5J6	TIMM10B	28.1375	4.81442	0.000984473	3.0068
Q9Y5J7	TIMM9	5.35449	2.42075	0.00112353	2.94941
Q9Y5J9	TIMM8B	14.7091	3.87864	0.000544013	3.26439
Q9Y5L4	TIMM13	14.0008	3.80744	0.00257529	2.58917
Q9Y5U8	MPC1	431	8.75154	0.00169793	2.77008
Q9Y5Z9	UBIAD1	19.2763	4.26876	1.02835e-05	4.98786
Q9Y606	PUS1	37.9978	5.24784	0.000619475	3.20798
Q9Y676	MRPS18B	333.812	8.38289	0.00106365	2.9732
Q9Y697	NFS1	18.7963	4.23238	0.000571523	3.24297
Q9Y6C9	MTCH2	33.7422	5.07648	0.00148779	2.82746
Q9Y6G3	MRPL42	55.6992	5.79958	0.00131171	2.88216
Q9Y6H1	CHCHD2	131.332	7.03707	0.00830674	2.08057
Q9Y6H3	ATP23	35.3242	5.14258	0.00400482	2.39742
Q9Y6M9	NDUFB9	37.4225	5.22584	0.000573546	3.24143
Q9Y6N1	COX11	174.859	7.45004	0.000549114	3.26034
Q9Y6N5	SQOR	31.0514	4.95659	0.00244817	2.61116
A0A0B4J2D5	LOC102724023	6.71231	2.74681	0.015872	1.79937
O00154	ACOT7	1.32713	0.408313	0.489374	0.310359
O00161	SNAP23	2.58594	1.37069	0.0094148	2.02619
O00299	CLIC1	0.632175	-0.661603	0.239291	0.621074
O00763	ACACB	1.14471	0.194988	0.231787	0.63491
O15239	NDUFA1	28.6422	4.84007	0.0143211	1.84402
O15382	BCAT2	9.84017	3.29868	0.0351777	1.45373
O43464	HTRA2	2.22347	1.15281	0.0797554	1.09824
O43521	BCL2L11	224.519	7.81069	0.0104904	1.97921
O43766	LIAS	4.80398	2.26423	0.0205875	1.6864
O43822	CFAP410	128.741	7.00833	0.0142479	1.84625
O60296	TRAK2	29.8277	4.89858	0.0756575	1.12115
O60427	FADS1	15.4554	3.95004	0.00844708	2.07329
O60841	EIF5B	1.96127	0.971789	0.0384142	1.41551
O75131	CPNE3	2.8118	1.4915	0.0061508	2.21107
O75208	COQ9	2.65592	1.40921	0.00824423	2.08385
O94763	URI1	468.365	8.87149	0.137842	0.860619
O95139	NDUFB6	69.2535	6.11382	0.0224538	1.64871
O95169	NDUFB8	4.87607	2.28572	0.0111748	1.95176
O95674	CDS2	22.7677	4.50891	0.0088043	2.05531
P00167	CYB5A	2.29369	1.19767	0.0371728	1.42977
P00374	DHFR	3.57668	1.83862	0.00261463	2.58259
P00387	CYB5R3	3.59388	1.84554	0.00590822	2.22854
P00395	MT-CO1	48.8829	5.61126	0.0447238	1.34946
P00505	GOT2	3.36099	1.74889	0.00161253	2.79249
P04040	CAT	1.62882	0.703824	0.202803	0.692925
P04083	ANXA1	0.0166976	-5.90422	0.263065	0.579937
P04637	TP53	3.02927	1.59897	0.00703204	2.15292
P05089	ARG1	1.25823	0.331397	0.628166	0.201926
P05165	PCCA	0.424573	-1.23591	0.0113378	1.94547
P05166	PCCB	0.483459	-1.04854	0.0234806	1.62929
P07919	UQCRH	14.5808	3.866	0.023341	1.63188
P08238	HSP90AB1	3.84236	1.94199	0.000316713	3.49933
P09211	GSTP1	0.369558	-1.43613	0.129093	0.889096
P09874	PARP1	0.408231	-1.29254	0.0832728	1.0795
P0DP25	CALM3	1.41425	0.500033	0.0212399	1.67285
P10606	COX5B	3.56842	1.83528	0.00320824	2.49373
P10909	CLU	2.1965	1.13521	0.0376946	1.42372
P11310	ACADM	3.97459	1.99081	0.00143046	2.84452
P11498	PC	0.93418	-0.0982281	0.305616	0.514823
P11766	ADH5	3.69903	1.88715	0.00103661	2.98439
P12074	COX6A1	634.499	9.30947	0.00744318	2.12824
P12081	HARS1	4.34415	2.11907	0.0145258	1.83786
P12277	CKB	2.36581	1.24233	0.0336937	1.47245
P13073	COX4I1	3.44108	1.78286	0.0478948	1.31971
P13804	ETFA	2.5572	1.35457	0.0463257	1.33418
P14618	PKM	1.73737	0.796901	0.0810572	1.09121
P14735	IDE	10.0585	3.33034	0.109582	0.960261
P14854	COX6B1	3.5921	1.84483	0.00920481	2.03599
P14927	UQCRB	2.46754	1.30307	0.0109196	1.96179
P16219	ACADS	11.9738	3.58181	0.0147542	1.83108
P16220	CREB1	0.585267	-0.772832	0.199757	0.699497
P17252	PRKCA	0.176845	-2.49944	0.224247	0.649274
P17302	GJA1	6.39223	2.67632	0.116378	0.934129
P19793	RXRA	3.88995	1.95975	0.00118482	2.92635
P20674	COX5A	3.87799	1.95531	0.0365331	1.43731
P22307	SCP2	0.421936	-1.24491	0.0723549	1.14053
P22314	UBA1	1.88629	0.915548	0.0351092	1.45458
P22570	FDXR	6.06049	2.59943	0.00958805	2.01827
P23786	CPT2	10.9726	3.45584	0.0187027	1.7281
P23919	DTYMK	1.77	0.823752	0.0325184	1.48787
P27361	MAPK3	3.47058	1.79518	0.00122304	2.91256
P27695	APEX1	0.0724659	-3.78655	0.0868796	1.06108
P30038	ALDH4A1	0.0623716	-4.00297	0.0928638	1.03215
P30044	PRDX5	1.51406	0.598426	0.0379021	1.42134
P30405	PPIF	2.27444	1.18551	0.0108254	1.96556
P30419	NMT1	17.0124	4.08852	0.00769181	2.11397
P30520	ADSS2	6.17203	2.62575	0.0282741	1.54861
P30626	SRI	3.77116	1.91501	0.00135781	2.86716
P30837	ALDH1B1	210.153	7.7153	0.082799	1.08197
P31944	CASP14	2.75854	1.4639	0.000335882	3.47381
P34897	SHMT2	3.98894	1.996	0.00276437	2.5584
P34931	HSPA1L	6.8838	2.78321	0.129895	0.886406
P35754	GLRX	0.274085	-1.86731	0.136523	0.864794
P38117	ETFB	1.26719	0.341633	0.43795	0.358575
P42704	LRPPRC	1.71634	0.779334	0.000674492	3.17102
P43897	TSFM	4.12439	2.04418	0.0133927	1.87313
P45954	ACADSB	6.04971	2.59687	0.0171653	1.76535
P48201	ATP5MC3	15.7625	3.97842	0.373901	0.427243
P49588	AARS1	0.419789	-1.25226	0.336122	0.473503
P49916	LIG3	1.09055	0.12505	0.806435	0.0934307
P50542	PEX5	8.94696	3.1614	0.0114111	1.94267
P50747	HLCS	0.684439	-0.547005	0.0713473	1.14662
P53597	SUCLG1	5.31865	2.41106	0.007459	2.12732
P55211	CASP9	17.1915	4.10362	0.373901	0.427243
P55789	GFER	657.467	9.36077	0.0085334	2.06888
P62979	RPS27A	1.23634	0.306077	0.344315	0.463045
P63244	RACK1	4.72813	2.24127	0.0184503	1.734
P67775	PPP2CA	31.7098	4.98686	0.00975457	2.01079
P78549	NTHL1	3.58406	1.84159	0.00487975	2.3116
P83111	LACTB	3.55546	1.83004	0.00756501	2.12119
Q00059	TFAM	0.950414	-0.0733715	0.853202	0.0689482
Q00796	SORD	4.79786	2.26239	0.183519	0.736318
Q01664	TFAP4	1.83706	0.877395	0.0484646	1.31458
Q01831	XPC	0.229547	-2.12314	0.07124	1.14728
Q02790	FKBP4	0.965698	-0.0503565	0.905811	0.0429623
Q04837	SSBP1	1.84828	0.886187	0.036555	1.43705
Q06609	RAD51	199.096	7.63732	0.0165179	1.78204
Q07021	C1QBP	106.541	6.73526	0.0395473	1.40288
Q12849	GRSF1	20.1467	4.33247	0.0153326	1.81438
Q13011	ECH1	2.29741	1.20001	0.0157851	1.80175
Q13085	ACACA	0.938755	-0.0911794	0.626408	0.203142
Q13148	TARDBP	3.24632	1.69881	0.020342	1.69161
Q13501	SQSTM1	984.75	9.94361	0.0283615	1.54727
Q13526	PIN1	1.57243	0.652994	0.495462	0.304989
Q13686	ALKBH1	107.39	6.74672	0.0197263	1.70495
Q14249	ENDOG	557.411	9.1226	0.00955509	2.01977
Q14693	LPIN1	2.29156	1.19633	0.245395	0.610134
Q15165	PON2	64.3846	6.00864	0.0161808	1.791
Q15526	SURF1	25.6613	4.68152	0.00824565	2.08378
Q15785	TOMM34	1.11889	0.162066	0.752343	0.123584
Q16539	MAPK14	3.56198	1.83268	0.00281028	2.55125
Q16611	BAK1	16.356	4.03175	0.00879381	2.05582
Q16740	CLPP	3.58415	1.84163	0.00278892	2.55456
Q16795	NDUFA9	22.5511	4.49513	0.00697902	2.15621
Q16836	HADH	2.94222	1.55691	0.0719797	1.14279
Q16854	DGUOK	483.304	8.91679	0.0141191	1.85019
Q5BJD5	TMEM41B	25.2037	4.65556	0.0266823	1.57378
Q5T653	MRPL2	31.147	4.96102	0.0117004	1.9318
Q5U5X0	LYRM7	2.54163	1.34575	0.00691299	2.16033
Q6L8Q7	PDE12	8.00102	3.00018	0.0151435	1.81977
Q6NVY1	HIBCH	2.12969	1.09064	0.0291996	1.53462
Q6P587	FAHD1	15.5772	3.96136	0.0104396	1.98132
Q70HW3	SLC25A26	2.07291	1.05166	0.123332	0.908925
Q86UV5	USP48	3.86253	1.94955	0.00127995	2.89281
Q86W56	PARG	15.2667	3.93232	0.00910635	2.04066
Q86YB7	ECHDC2	111.674	6.80316	0.0079405	2.10015
Q8N163	CCAR2	1.21398	0.27975	0.486799	0.31265
Q8N183	NDUFAF2	6.84302	2.77463	0.0128433	1.89132
Q8N4Q1	CHCHD4	431.079	8.75181	0.0116869	1.9323
Q8N5K1	CISD2	2.57135	1.36253	0.00938231	2.02769
Q8N5M1	ATPAF2	49.1614	5.61945	0.00953886	2.0205
Q8N726	CDKN2A	5.38535	2.42904	0.00619802	2.20775
Q8NAN2	MIGA1	3.67191	1.87653	6.70859e-05	4.17337
Q8NEJ9	NGDN	4.77849	2.25655	0.0108098	1.96618
Q8NFV4	ABHD11	2.14704	1.10235	0.125254	0.902208
Q8TAE8	GADD45GIP1	160.142	7.32321	0.00807026	2.09311
Q8TBP6	SLC25A40	2040.3	10.9946	0.0108865	1.96311
Q8WUT9	SLC25A43	11.8693	3.56917	0.120362	0.919509
Q8WWV3	RTN4IP1	29.2666	4.87118	0.16166	0.791397
Q92499	DDX1	2.43804	1.28572	0.00910982	2.04049
Q96A26	FAM162A	5.43047	2.44108	0.00860865	2.06506
Q96BK5	PINX1	2.05826	1.04143	0.19539	0.709099
Q96C03	MIEF2	748.263	9.5474	0.00730082	2.13663
Q96CM8	ACSF2	3.39856	1.76492	0.00613564	2.21214
Q96DW6	SLC25A38	233.131	7.865	0.0104644	1.98029
Q96ED9	HOOK2	316.03	8.30392	0.0120696	1.91831
Q96I36	COX14	3.94885	1.98143	0.0582372	1.2348
Q96I99	SUCLG2	2.88733	1.52974	0.138862	0.857416
Q96LL9	DNAJC30	111.58	6.80194	0.0415866	1.38105
Q96RQ3	MCCC1	1.49758	0.58263	0.02615	1.58253
Q96T60	PNKP	0.414847	-1.26935	0.146672	0.833652
Q99497	PARK7	0.0882663	-3.50199	0.0212045	1.67357
Q99536	VAT1	3.15865	1.65931	0.000961762	3.01693
Q99766	DMAC2L	154.489	7.27136	0.00743651	2.12863
Q99798	ACO2	2.24837	1.16888	0.0145573	1.83692
Q9BSF4	TIMM29	25.2622	4.65891	0.0107147	1.97002
Q9BSH4	TACO1	3.33077	1.73586	0.0202688	1.69317
Q9BSY4	CHCHD5	19.3376	4.27334	0.0242581	1.61514
Q9BTU6	PI4K2A	120.595	6.91403	0.0241337	1.61738
Q9BUP0	EFHD1	0.0432918	-4.52976	0.226779	0.644397
Q9BW72	HIGD2A	131.176	7.03537	0.0115542	1.93726
Q9BWD1	ACAT2	3.85786	1.9478	0.00321513	2.4928
Q9BWL3	C1orf43	115.262	6.84878	0.0156529	1.8054
Q9BX68	HINT2	0.451685	-1.14661	0.450223	0.346573
Q9BXR0	QTRT1	1.79211	0.841656	0.428529	0.36802
Q9BYT8	NLN	3.51968	1.81544	0.0263578	1.57909
Q9GZY8	MFF	20.4659	4.35515	0.0305351	1.5152
Q9H019	MTFR1L	44.9454	5.4901	0.00730702	2.13626
Q9H0E9	BRD8	3.6736	1.87719	0.036542	1.43721
Q9H1A3	METTL9	119.57	6.90171	0.0163293	1.78703
Q9H2V7	SPNS1	887.821	9.79412	0.0295843	1.52894
Q9H3M7	TXNIP	112.951	6.81956	0.0349448	1.45662
Q9H4A6	GOLPH3	30.4996	4.93072	0.00687756	2.16257
Q9H583	HEATR1	3.43186	1.77899	0.000493712	3.30653
Q9H649	NSUN3	41.4017	5.37162	0.0223351	1.65101
Q9H6R4	NOL6	0.652357	-0.616265	0.234816	0.629272
Q9H8M1	COQ10B	206.858	7.6925	0.00721092	2.14201
Q9HB07	MYG1	0.774886	-0.367945	0.728331	0.137671
Q9HCC0	MCCC2	1.27533	0.350876	0.174413	0.758422
Q9HCN4	GPN1	19.8876	4.3138	0.00896414	2.04749
Q9NNW7	TXNRD2	15.471	3.95149	0.207731	0.682499
Q9NPJ3	ACOT13	1.78269	0.834056	0.177928	0.749755
Q9NQG6	MIEF1	22.4219	4.48684	0.00812449	2.0902
Q9NQH7	XPNPEP3	198.332	7.63177	0.00882444	2.05431
Q9NQP4	PFDN4	59.1285	5.88578	0.11627	0.934533
Q9NTG7	SIRT3	10.6535	3.41325	0.022943	1.63935
Q9NWH2	TMEM242	62.5873	5.9678	0.0316867	1.49912
Q9NWU1	OXSM	72.6054	6.182	0.12344	0.908545
Q9NX18	SDHAF2	11.5966	3.53563	0.00964893	2.01552
Q9NX46	ADPRS	1.5202	0.604261	0.233392	0.631914
Q9P0S9	TMEM14C	4.11396	2.04053	0.0166332	1.77902
Q9P209	CEP72	91.7799	6.52011	0.0151936	1.81834
Q9UBM1	PEMT	44.1043	5.46285	0.0201444	1.69585
Q9UHN1	POLG2	1.90288	0.928184	0.0359762	1.44398
Q9UI32	GLS2	113.069	6.82106	0.00744948	2.12787
Q9UIJ7	AK3	5.6766	2.50503	0.0135885	1.86683
Q9UMY1	NOL7	2.16808	1.11642	0.0498343	1.30247
Q9Y234	LIPT1	56.7309	5.82606	0.0503005	1.29843
Q9Y241	HIGD1A	27.947	4.80462	0.0653636	1.18466
Q9Y2Z4	YARS2	1.58168	0.66146	0.0100101	1.99956
Q9Y3A0	COQ4	2.47348	1.30654	1.95517e-05	4.70882
Q9Y3B1	PRELID3B	153.209	7.25935	0.0233913	1.63095
Q9Y4P1	ATG4B	16.2287	4.02047	0.0110503	1.95662
Q9Y5R4	HEMK1	68.2099	6.09191	0.109872	0.959113
Q9Y619	SLC25A15	72.3648	6.17722	0.0791702	1.10144
Q9Y696	CLIC4	0.113598	-3.13799	0.0181661	1.74074

## Sheet: Sheet2
GN	GN02	pvalue	pvalue02	FC02	FC
A0PJW6	TMEM223	0.000187036	3.72807	6.52164	91.8775
A1XBS5	CIBAR1	0.00640698	2.19335	8.8801	471.169
A3KMH1	VWA8	3.98451e-09	8.39962	6.11499	69.31
A4D1E9	GTPBP10	0.000512369	3.29042	4.99567	31.9041
A6NJ78	METTL15	0.0067657	2.16969	6.56346	94.5799
A6NK58	LIPT2	0.00318226	2.49726	3.66888	12.7187
A6XGL0	YJEFN3	0.001706	2.76802	4.91041	30.0733
A8MTT3	CEBPZOS	0.00197737	2.70391	4.14733	17.7202
L0R8F8	MIEF1	0.000927647	3.03262	4.57638	23.8576
O00116	AGPS	0.000439693	3.35685	5.44832	43.6623
O00142	TK2	0.00169111	2.77183	5.62283	49.2764
O00165	HAX1	0.00176064	2.75433	6.74968	107.611
O00203	AP3B1	3.89708e-05	4.40926	2.89402	7.43337
O00217	NDUFS8	3.26927e-06	5.48555	6.38765	83.7284
O00264	PGRMC1	0.000654336	3.1842	4.79166	27.697
O00330	PDHX	0.000769204	3.11396	2.35322	5.10962
O00411	POLRMT	1.81894e-07	6.74018	4.80506	27.9554
O00429	DNM1L	1.70922e-05	4.7672	8.16948	287.912
O00483	NDUFA4	2.37999e-05	4.62343	4.12019	17.39
O00743	PPP6C	0.0055263	2.25757	9.28143	622.286
O00746	NME4	0.0024839	2.60487	2.91432	7.53871
O14521	SDHD	0.00189266	2.72293	2.11254	4.32452
O14548	COX7A2L	0.00162432	2.78933	3.09524	8.54596
O14561	NDUFAB1	0.000577901	3.23815	2.88051	7.36408
O14874	BCKDK	0.000678863	3.16822	6.00114	64.0504
O14925	TIMM23	1.46048e-05	4.8355	5.54435	46.6677
O14929	HAT1	0.000142363	3.8466	2.90135	7.47124
O14949	UQCRQ	0.000681828	3.16633	2.94528	7.70224
O14957	UQCR11	0.000230091	3.6381	3.80765	14.0029
O14966	RAB29	0.00570351	2.24386	4.79493	27.7599
O15091	PRORP	0.00205291	2.68763	6.24231	75.7046
O15164	TRIM24	9.98962e-05	4.00045	4.43996	21.7051
O15228	GNPAT	6.18684e-06	5.20853	5.58439	47.9808
O15235	MRPS12	0.00039094	3.40789	4.4484	21.8325
O15287	FANCG	7.94037e-06	5.10016	5.50123	45.2934
O15294	OGT	0.000193708	3.71285	4.13733	17.5979
O15417	TNRC18	0.000205623	3.68693	6.95863	124.381
O15446	POLR1G	0.000264639	3.57735	2.73344	6.6504
O15498	YKT6	0.00150914	2.82127	5.42166	42.863
O15527	OGG1	0.00161988	2.79052	3.49185	11.25
O43169	CYB5B	0.000585333	3.2326	3.0956	8.5481
O43181	NDUFS4	4.36726e-06	5.35979	7.38697	167.378
O43292	GPAA1	2.14286e-07	6.66901	6.53513	92.7404
O43427	FIBP	0.00213883	2.66982	6.83963	114.534
O43502	RAD51C	0.00180097	2.74449	5.8403	57.2935
O43524	FOXO3	0.00305812	2.51455	8.15758	285.546
O43542	XRCC3	0.000152032	3.81807	5.21875	37.2391
O43572	AKAP10	2.86182e-05	4.54336	6.7356	106.566
O43615	TIMM44	0.000196983	3.70557	4.15963	17.872
O43674	NDUFB5	3.94689e-05	4.40375	4.41722	21.3656
O43676	NDUFB3	0.00278072	2.55584	2.01567	4.04367
O43678	NDUFA2	1.64511e-05	4.78381	2.5862	6.00516
O43716	GATC	0.000283462	3.54751	2.50165	5.66333
O43772	SLC25A20	0.000689578	3.16142	5.1834	36.3379
O43808	SLC25A17	0.000643361	3.19155	5.69912	51.9524
O43819	SCO2	0.000702082	3.15361	4.66398	25.3511
O43823	AKAP8	0.000236201	3.62672	5.21988	37.2683
O43837	IDH3B	0.00062211	3.20613	3.81348	14.0596
O43847	NRDC	0.00168922	2.77231	5.0744	33.6936
O43865	AHCYL1	3.49665e-06	5.45635	4.98073	31.5755
O43900	PRICKLE3	0.000492456	3.30763	3.48846	11.2236
O43920	NDUFS5	0.00270208	2.5683	3.24202	9.46117
O60220	TIMM8A	0.00119201	2.92372	4.13318	17.5473
O60313	OPA1	4.59257e-06	5.33794	7.46852	177.112
O60333	KIF1B	2.28563e-06	5.64099	5.73774	53.3621
O60488	ACSL4	7.22168e-05	4.14136	6.74009	106.898
O60783	MRPS14	0.000154991	3.80969	5.95464	62.0189
O60830	TIMM17B	0.00380595	2.41954	5.75219	53.8991
O75027	ABCB7	0.000508303	3.29388	4.38402	20.8796
O75052	NOS1AP	3.15087e-05	4.50157	4.3524	20.4269
O75127	PTCD1	1.49179e-06	5.82629	5.68684	51.5122
O75143	ATG13	0.000957505	3.01886	5.87172	58.5549
O75146	HIP1R	0.00118918	2.92475	2.82072	7.06515
O75251	NDUFS7	0.00010423	3.98201	6.50895	91.0728
O75306	NDUFS2	0.000110819	3.95539	5.90615	59.9691
O75323	NIPSNAP2	0.000704055	3.15239	4.47112	22.179
O75380	NDUFS6	0.000773586	3.11149	3.57363	11.9061
O75385	ULK1	0.000114573	3.94092	4.95583	31.0351
O75390	CS	0.000242549	3.6152	2.86314	7.27597
O75394	MRPL33	0.000800477	3.09665	3.60974	12.2078
O75414	NME6	6.10861e-05	4.21406	2.53053	5.77782
O75431	MTX2	0.000631715	3.19948	4.88917	29.6337
O75438	NDUFB1	0.00118981	2.92452	3.18515	9.09546
O75439	PMPCB	0.000376134	3.42466	4.07355	16.8368
O75460	ERN1	1.45412e-05	4.8374	3.96216	15.5858
O75489	NDUFS3	0.00192907	2.71465	5.605	48.6712
O75521	ECI2	0.00162786	2.78838	3.83504	14.2713
O75570	MTRF1	0.00038072	3.41939	5.65366	50.341
O75600	GCAT	0.000324618	3.48863	5.5277	46.1322
O75616	ERAL1	0.00108107	2.96615	5.88487	59.091
O75648	TRMU	0.000194056	3.71207	6.01436	64.6402
O75746	SLC25A12	3.71238e-05	4.43035	7.33056	160.961
O75879	GATB	0.000292064	3.53452	4.47024	22.1654
O75880	SCO1	0.000719714	3.14284	4.20048	18.3853
O75947	ATP5PD	0.00021536	3.66683	3.8835	14.7588
O75964	ATP5MG	4.6342e-05	4.33403	2.94682	7.7105
O76031	CLPX	3.97837e-05	4.4003	5.24506	37.9244
O94826	TOMM70	0.000117292	3.93073	3.38851	10.4723
O94913	PCF11	0.00163604	2.78621	3.90961	15.0283
O94925	GLS	0.00293539	2.53233	9.4068	678.781
O95059	RPP14	0.00163597	2.78622	5.4327	43.1922
O95140	MFN2	2.38626e-05	4.62228	4.52743	23.0617
O95167	NDUFA3	0.000243634	3.61326	4.00727	16.0809
O95168	NDUFB4	0.000415092	3.38186	3.41919	10.6974
O95182	NDUFA7	0.00240816	2.61831	2.13423	4.39003
O95201	ZNF205	7.49523e-05	4.12521	4.61068	24.4316
O95202	LETM1	5.81104e-05	4.23575	3.89603	14.8875
O95258	SLC25A14	0.00115455	2.93759	8.05149	265.301
O95298	NDUFC2	0.0049699	2.30365	2.66049	6.32247
O95299	NDUFA10	0.00213356	2.67089	5.51671	45.782
O95363	FARS2	0.000120335	3.91961	5.65925	50.5362
O95563	MPC2	0.00103649	2.98444	3.59383	12.074
O95571	ETHE1	0.000982509	3.00766	2.80199	6.97403
O95573	ACSL3	1.20147e-05	4.92029	5.26625	38.4857
O95822	MLYCD	0.000398773	3.39927	7.98317	253.031
O95831	AIFM1	6.19672e-05	4.20784	5.93838	61.3241
O95900	TRUB2	0.00108877	2.96306	6.21766	74.4222
O96000	NDUFB10	0.00261869	2.58192	4.46435	22.0751
O96008	TOMM40	0.00184009	2.73516	4.54726	23.3809
O96011	PEX11B	0.00139708	2.85478	6.01481	64.6606
P00156	MT-CYB	0.00130054	2.88588	2.03476	4.09753
P00367	GLUD1	0.000497027	3.30362	5.78007	54.9508
P00390	GSR	5.22635e-05	4.2818	4.46827	22.1352
P00403	MT-CO2	0.000830264	3.08078	4.30328	19.7431
P00846	MT-ATP6	1.33447e-05	4.87469	9.98455	1013.1
P02786	TFRC	2.19735e-05	4.6581	3.61253	12.2315
P03886	MT-ND1	6.41376e-06	5.19289	5.59702	48.4027
P03891	MT-ND2	0.00184466	2.73408	4.91213	30.109
P03897	MT-ND3	0.00456593	2.34047	6.79868	111.329
P03905	MT-ND4	0.000547107	3.26193	3.59288	12.0661
P03915	MT-ND5	6.91805e-05	4.16002	6.76263	108.581
P03928	MT-ATP8	0.00010932	3.9613	3.77411	13.6811
P04049	RAF1	0.000116799	3.93256	4.94145	30.7273
P04150	NR3C1	4.015e-05	4.39631	7.48079	178.625
P04181	OAT	0.000215821	3.66591	3.78228	13.7587
P04818	TYMS	0.00614634	2.21138	7.59122	192.834
P05067	APP	2.62271e-05	4.58125	6.77841	109.776
P05091	ALDH2	6.04346e-05	4.21871	5.47563	44.4968
P05141	SLC25A5	0.000559537	3.25217	5.54605	46.7226
P06241	FYN	0.000212453	3.67274	3.0115	8.064
P06493	CDK1	0.00184152	2.73482	4.05947	16.6734
P06576	ATP5F1B	0.000609424	3.21508	3.17293	9.01875
P07195	LDHB	0.001864	2.72955	2.58233	5.98907
P07203	GPX1	0.000174354	3.75857	3.73249	13.2921
P07384	CAPN1	1.87319e-05	4.72742	4.67504	25.5463
P07900	HSP90AA1	0.000107596	3.9682	2.58311	5.99229
P07948	LYN	0.00024487	3.61107	2.6112	6.11013
P08133	ANXA6	0.00600443	2.22153	2.09473	4.27146
P08559	PDHA1	0.00292215	2.5343	2.67193	6.37282
P08574	CYC1	0.00050121	3.29998	6.39361	84.0752
P09001	MRPL3	0.00206157	2.6858	4.31999	19.9731
P09543	CNP	0.000374832	3.42616	4.32339	20.0203
P09601	HMOX1	0.00195709	2.70839	6.04215	65.8972
P09622	DLD	0.00237331	2.62465	6.43225	86.3573
P09669	COX6C	0.00148127	2.82937	2.16976	4.49948
P0C7P0	CISD3	0.00355615	2.44902	2.35414	5.11289
P0DMV9	HSPA1B	0.000175269	3.7563	3.64414	12.5024
P10398	ARAF	0.000294361	3.53112	4.98081	31.5772
P10515	DLAT	0.000661485	3.17948	2.94438	7.69743
P10620	MGST1	0.000509958	3.29247	3.55381	11.7436
P10809	HSPD1	0.000429603	3.36693	5.20673	36.9301
P11021	HSPA5	3.707e-05	4.43098	5.24912	38.0315
P11177	PDHB	0.0028695	2.54219	3.71375	13.1205
P11182	DBT	0.00206149	2.68582	5.38077	41.6653
P11233	RALA	0.00345292	2.46181	2.40634	5.30127
P11532	DMD	6.92538e-05	4.15956	8.63054	396.325
P11586	MTHFD1	2.84633e-05	4.54571	2.10867	4.31294
P12235	SLC25A4	0.00151454	2.81972	4.80032	27.8637
P12236	SLC25A6	0.0029757	2.52641	5.85748	57.9797
P12532	CKMT1A	0.00279167	2.55414	2.11539	4.33309
P12694	BCKDHA	0.00047476	3.32353	8.03134	261.622
P13196	ALAS1	0.000984608	3.00674	7.13596	140.649
P13674	P4HA1	3.70198e-05	4.43157	4.51723	22.8993
P13995	MTHFD2	0.00056624	3.247	4.29944	19.6907
P14406	COX7A2	0.000742483	3.12931	2.3958	5.2627
P14635	CCNB1	0.0054704	2.26198	6.47406	88.8968
P15056	BRAF	0.00776516	2.10985	4.29717	19.6597
P15104	GLUL	0.000935456	3.02898	2.15234	4.44547
P15531	NME1	0.00339006	2.46979	3.92642	15.2044
P16260	SLC25A16	0.00124907	2.90341	7.53367	185.294
P16435	POR	0.00497109	2.30355	2.47891	5.57476
P17152	TMEM11	0.000584619	3.23313	5.75484	53.9982
P17568	NDUFB7	0.000697502	3.15645	8.70673	417.819
P17612	PRKACA	0.00528389	2.27705	2.86158	7.26811
P17655	CAPN2	9.90792e-05	4.00402	2.96522	7.80946
P18031	PTPN1	0.000745463	3.12757	5.55618	47.052
P18858	LIG1	5.5522e-06	5.25554	5.64728	50.1187
P19367	HK1	0.000170439	3.76843	4.35328	20.4393
P19404	NDUFV2	0.000983611	3.00718	3.47613	11.1281
P19838	NFKB1	4.97995e-08	7.30277	6.39858	84.3657
P21796	VDAC1	0.0053893	2.26847	3.62589	12.3453
P21912	SDHB	0.00123293	2.90906	3.68303	12.8441
P21953	BCKDHB	0.00143457	2.84328	9.26022	613.203
P22033	MMUT	8.8331e-05	4.05389	3.21637	9.29443
P22392	NME2	0.000718091	3.14382	3.42178	10.7166
P22695	UQCRC2	0.000240265	3.61931	3.81155	14.0408
P22830	FECH	1.47638e-05	4.8308	5.3608	41.0924
P23368	ME2	0.00165017	2.78247	3.81054	14.0309
P23378	GLDC	7.54909e-05	4.12211	5.96752	62.5752
P23396	RPS3	0.000844984	3.07315	4.64378	24.9987
P23443	RPS6KB1	0.00053808	3.26915	3.17382	9.02434
P23921	RRM1	0.000256259	3.59132	2.49756	5.64729
P24539	ATP5PB	0.00262562	2.58077	3.96485	15.6149
P24752	ACAT1	0.00186696	2.72886	6.83223	113.947
P25325	MPST	0.00473526	2.32466	2.97354	7.85462
P25705	ATP5F1A	5.99098e-05	4.2225	3.99838	15.982
P26196	DDX6	0.00219998	2.65758	4.97531	31.4569
P26440	IVD	0.000163197	3.78729	2.27938	4.8547
P27105	STOM	0.00141913	2.84798	2.96238	7.79408
P27144	AK4	0.000144504	3.84012	8.3196	319.485
P27824	CANX	0.000599513	3.2222	4.19776	18.3506
P28070	PSMB4	0.00229778	2.63869	4.36357	20.5856
P28288	ABCD3	1.14805e-05	4.94004	6.8246	113.346
P28330	ACADL	0.000835667	3.07797	6.48501	89.5744
P28331	NDUFS1	1.41756e-06	5.84846	5.3743	41.4786
P28482	MAPK1	0.0043342	2.36309	2.7026	6.50975
P29353	SHC1	0.00438726	2.35781	3.00543	8.03017
P29372	MPG	0.00528709	2.27678	2.07275	4.20687
P30041	PRDX6	0.00110576	2.95634	2.45683	5.49009
P30048	PRDX3	0.000245615	3.60975	5.66292	50.6651
P30049	ATP5F1D	0.00209957	2.67787	2.53854	5.81001
P30084	ECHS1	0.000539276	3.26819	9.6114	782.204
P30153	PPP2R1A	5.4954e-06	5.26	4.98325	31.6307
P30307	CDC25C	0.00297235	2.5269	8.62274	394.189
P31040	SDHA	0.000255081	3.59332	5.04487	33.0109
P31327	CPS1	0.000161628	3.79148	5.42832	43.0614
P31689	DNAJA1	0.00344247	2.46313	5.95042	61.8378
P31749	AKT1	7.19803e-06	5.14279	7.2921	156.726
P31930	UQCRC1	0.000494507	3.30583	3.24888	9.5063
P31937	HIBADH	0.00608422	2.21579	4.19419	18.3054
P32189	GK	0.000114043	3.94293	7.70322	208.401
P32322	PYCR1	0.00261491	2.58254	6.42025	85.6419
P33121	ACSL1	0.000213772	3.67005	5.88096	58.9312
P33316	DUT	1.68196e-05	4.77418	7.71082	209.502
P33897	ABCD1	8.20938e-09	8.08569	8.56333	378.285
P34932	HSPA4	8.8376e-05	4.05367	2.47885	5.57452
P35232	PHB1	0.00574283	2.24087	3.43762	10.835
P35613	BSG	0.000862861	3.06406	4.91542	30.178
P35670	ATP7B	0.000234037	3.63072	6.76816	108.998
P35914	HMGCL	0.0016679	2.77783	4.42107	21.4227
P36404	ARL2	9.26005e-05	4.03339	3.13558	8.78825
P36507	MAP2K2	0.00227772	2.6425	5.34857	40.7455
P36542	ATP5F1C	0.000122333	3.91245	4.45057	21.8653
P36551	CPOX	0.000803964	3.09476	4.81097	28.0703
P36776	LONP1	3.59214e-05	4.44465	7.21034	148.091
P36873	PPP1CC	0.00424633	2.37199	3.1089	8.62724
P36957	DLST	1.28826e-05	4.89	6.36027	82.1546
P36969	GPX4	0.000636929	3.19591	4.10191	17.1711
P38646	HSPA9	1.15007e-06	5.93928	4.23437	18.8223
P39210	MPV17	0.00881489	2.05478	4.60851	24.3949
P39748	FEN1	0.000259305	3.58619	3.02962	8.16595
P40763	STAT3	9.10701e-05	4.04062	5.12035	34.7839
P40926	MDH2	0.00250027	2.60201	3.67415	12.7653
P40939	HADHA	0.000539062	3.26836	3.28819	9.76887
P41247	PNPLA4	0.00233277	2.63213	2.92789	7.60996
P41250	GARS1	2.54584e-05	4.59417	7.09523	136.734
P42126	ECI1	0.000217893	3.66176	2.58677	6.00751
P42345	MTOR	3.26781e-07	6.48574	6.52093	91.8321
P42765	ACAA2	0.00146466	2.83426	2.28176	4.86272
P42771	CDKN2A	0.000113955	3.94327	3.57004	11.8765
P43304	GPD2	6.51714e-05	4.18594	5.41566	42.6852
P45880	VDAC2	0.00115391	2.93783	4.18656	18.2088
P45984	MAPK9	0.000103629	3.98452	3.00536	8.0298
P46199	MTIF2	0.00134425	2.87152	4.15436	17.8068
P47897	QARS1	6.5885e-06	5.18121	3.43272	10.7982
P47985	UQCRFS1	0.00126881	2.8966	3.61591	12.2602
P48047	ATP5PO	0.000187112	3.7279	3.65819	12.6248
P48200	IREB2	1.76167e-05	4.75408	5.61893	49.1435
P48454	PPP3CC	0.000111526	3.95262	6.23323	75.2295
P48723	HSPA13	0.00173551	2.76057	6.97898	126.148
P48735	IDH2	0.000138978	3.85705	3.53882	11.6223
P49406	MRPL19	0.000332756	3.47787	4.90111	29.88
P49411	TUFM	0.000204761	3.68875	5.102	34.3444
P49419	ALDH7A1	0.000556915	3.25421	2.42221	5.35992
P49590	HARS2	7.06628e-05	4.15081	3.1581	8.92653
P49748	ACADVL	0.000105677	3.97602	3.32428	10.0163
P49768	PSEN1	0.0016738	2.7763	7.34604	162.697
P49792	RANBP2	1.25742e-05	4.90052	3.23269	9.4002
P49810	PSEN2	9.29179e-05	4.0319	3.91584	15.0933
P49821	NDUFV1	0.00035344	3.45168	4.08992	17.029
P49840	GSK3A	0.00607748	2.21628	2.34894	5.09451
P49841	GSK3B	0.00190609	2.71986	4.40639	21.2059
P49914	MTHFS	0.00366272	2.4362	2.00772	4.02145
P50213	IDH3A	0.00165084	2.78229	2.468	5.53275
P50336	PPOX	0.0003601	3.44358	3.96349	15.6001
P50416	CPT1A	2.0267e-06	5.69321	6.4421	86.9494
P50570	DNM2	1.05599e-05	4.97634	4.39221	20.9984
P51149	RAB7A	0.00278367	2.55538	2.69696	6.48433
P51398	DAP3	6.94658e-06	5.15823	6.36808	82.6007
P51530	DNA2	5.69985e-05	4.24414	4.95595	31.0376
P51553	IDH3G	0.00150342	2.82292	2.59169	6.02806
P51572	BCAP31	0.00264877	2.57696	2.15376	4.44985
P51649	ALDH5A1	0.00125496	2.90137	6.25052	76.1367
P51687	SUOX	0.000211715	3.67425	5.5528	46.9418
P51970	NDUFA8	0.000263811	3.57871	5.96202	62.3373
P52306	RAP1GDS1	5.27953e-05	4.2774	2.97298	7.85158
P52789	HK2	0.00379404	2.4209	4.99593	31.9099
P52815	MRPL12	0.000275563	3.55978	5.17057	36.016
P53007	SLC25A1	0.000724616	3.13989	5.13072	35.035
P53370	NUDT6	0.000740771	3.13032	7.19272	146.293
P53701	HCCS	0.00231775	2.63493	4.78461	27.5621
P54098	POLG	2.07711e-05	4.68254	3.35598	10.2388
P54252	ATXN3	0.000676966	3.16943	3.81563	14.0806
P54819	AK2	0.000518376	3.28535	4.26175	19.183
P54886	ALDH18A1	3.39895e-05	4.46866	4.70842	26.1442
P55061	TMBIM6	0.000390716	3.40814	5.65147	50.2645
P55084	HADHB	0.000237234	3.62482	3.02575	8.14409
P55851	UCP2	0.000664556	3.17747	5.96158	62.3181
P55957	BID	3.61566e-06	5.44181	5.34327	40.5962
P56134	ATP5MF	1.57132e-05	4.80374	3.41323	10.6533
P56181	NDUFV3	2.51254e-05	4.59989	4.49181	22.4994
P56378	ATP5MJ	0.00192344	2.71592	3.36322	10.2903
P56381	ATP5F1E	9.85188e-05	4.00648	2.60879	6.0999
P56385	ATP5ME	0.00125487	2.9014	4.79904	27.839
P56556	NDUFA6	0.00259873	2.58524	2.72538	6.61333
P56962	STX17	0.00172224	2.76391	5.28995	39.123
P57105	SYNJ2BP	0.00414676	2.38229	2.71898	6.58409
P57729	RAB38	0.00341802	2.46623	8.20508	295.104
P58004	SESN2	9.19177e-05	4.0366	6.02834	65.2698
P60484	PTEN	0.00727998	2.13787	4.95418	30.9997
P61221	ABCE1	5.87095e-06	5.23129	3.5134	11.4193
P61604	HSPE1	0.000546927	3.26207	2.96409	7.80333
P61764	STXBP1	0.000262076	3.58157	2.53631	5.80102
P62072	TIMM10	9.35887e-05	4.02878	4.69026	25.8172
P63167	DYNLL1	0.00438073	2.35845	4.29095	19.5752
P63172	DYNLT1	0.000328357	3.48365	4.03946	16.4437
P78537	BLOC1S1	3.67108e-06	5.43521	5.89237	59.3992
P78540	ARG2	0.00095544	3.0198	5.23023	37.5368
P82650	MRPS22	6.10366e-05	4.21441	6.4928	90.0591
P82663	MRPS25	0.000888498	3.05134	8.29741	314.608
P82664	MRPS10	9.00458e-06	5.04554	8.01706	259.046
P82673	MRPS35	0.00555542	2.25528	8.25053	304.55
P82675	MRPS5	0.000643685	3.19133	6.56939	94.9694
P82909	MRPS36	0.000931961	3.0306	6.36403	82.3688
P82912	MRPS11	0.000406704	3.39072	8.02641	260.73
P82914	MRPS15	0.000574077	3.24103	4.64977	25.1027
P82921	MRPS21	0.000120127	3.92036	2.98272	7.90474
P82930	MRPS34	0.00011975	3.92173	7.0346	131.107
P82932	MRPS6	8.74547e-05	4.05822	6.28354	77.8993
P82933	MRPS9	0.000784181	3.10558	3.00019	8.00105
P99999	CYCS	0.00122547	2.9117	5.14661	35.4229
Q00325	SLC25A3	0.0011063	2.95613	5.21286	37.0874
Q01167	FOXK2	3.75842e-05	4.42499	3.86458	14.5665
Q01484	ANK2	0.000172072	3.76429	5.70795	52.2715
Q02127	DHODH	0.000251106	3.60014	3.55787	11.7767
Q02218	OGDH	5.62706e-06	5.24972	7.06781	134.16
Q02252	ALDH6A1	4.456e-05	4.35105	3.10159	8.58363
Q02750	MAP2K1	0.00012362	3.90791	4.43434	21.6207
Q02978	SLC25A11	0.000303032	3.51851	5.8932	59.4335
Q03393	PTS	3.27471e-05	4.48483	7.00918	128.817
Q05193	DNM1	0.00327476	2.48482	3.01722	8.09609
Q05655	PRKCD	6.16649e-05	4.20996	4.32451	20.0358
Q05823	RNASEL	4.16792e-06	5.38008	4.61114	24.4394
Q05932	FPGS	0.0011002	2.95853	7.1016	137.339
Q06124	PTPN11	0.000819071	3.08668	4.75224	26.9506
Q07812	BAX	0.000266877	3.57369	4.31789	19.9442
Q07817	BCL2L1	5.83401e-05	4.23403	5.54323	46.6313
Q07820	MCL1	0.00433532	2.36298	6.02928	65.3121
Q08209	PPP3CA	0.000129688	3.8871	4.64234	24.9737
Q08J23	NSUN2	3.81308e-05	4.41872	5.54988	46.8469
Q09161	NCBP1	6.23802e-06	5.20495	4.45519	21.9355
Q10713	PMPCA	0.00208405	2.68109	4.44905	21.8423
Q12906	ILF3	0.000308904	3.51018	2.25349	4.76836
Q12931	TRAP1	0.00025489	3.59365	7.95244	247.699
Q12981	BNIP1	0.000604096	3.21889	5.94719	61.6997
Q12983	BNIP3	0.000883555	3.05377	6.77796	109.741
Q13057	COASY	7.75301e-06	5.11053	3.46631	11.0525
Q13084	MRPL28	0.000510667	3.29186	5.67328	51.0304
Q13227	GPS2	0.00109358	2.96115	5.22177	37.3172
Q13268	DHRS2	0.0016951	2.77081	2.19097	4.56611
Q13405	MRPL49	7.27032e-05	4.13845	4.65894	25.2627
Q13423	NNT	0.00379706	2.42055	2.06651	4.18872
Q13454	TUSC3	0.00127929	2.89303	4.57128	23.7734
Q13472	TOP3A	3.37713e-06	5.47145	5.40545	42.3842
Q13505	MTX1	0.00439491	2.35705	5.07778	33.7726
Q13546	RIPK1	1.20952e-05	4.91739	7.96196	249.339
Q13637	RAB32	0.000339017	3.46978	3.94416	15.3925
Q13825	AUH	0.00104443	2.98112	11.9035	3830.99
Q14142	TRIM14	0.000391639	3.40711	3.9956	15.9513
Q14197	MRPL58	0.000117508	3.92993	6.01809	64.8074
Q14318	FKBP8	0.00250827	2.60063	7.81567	225.296
Q14457	BECN1	9.07437e-05	4.04218	7.86917	233.807
Q14596	NBR1	5.59753e-06	5.252	3.95706	15.5308
Q14653	IRF3	0.000524304	3.28042	4.82814	28.4064
Q14689	DIP2A	0.00492825	2.30731	4.72459	26.439
Q14790	CASP8	0.000121086	3.91691	4.90494	29.9594
Q14849	STARD3	6.87874e-05	4.16249	4.70042	25.9997
Q14CZ7	FASTKD3	0.000855164	3.06795	6.1009	68.6364
Q15031	LARS2	0.000397914	3.40021	4.77637	27.405
Q15046	KARS1	5.80826e-06	5.23595	3.65104	12.5624
Q15070	OXA1L	0.00105404	2.97714	5.88537	59.1116
Q15118	PDK1	6.4444e-05	4.19082	5.37879	41.6082
Q15119	PDK2	0.00031002	3.50861	6.8503	115.384
Q15120	PDK3	0.000244448	3.61181	5.20892	36.9864
Q15149	PLEC	0.000129723	3.88698	2.84265	7.17337
Q15388	TOMM20	0.000744488	3.12814	2.98963	7.94271
Q15390	MTFR1	0.000273864	3.56246	3.31601	9.95906
Q15398	DLGAP5	0.000509817	3.29259	5.33572	40.3843
Q16134	ETFDH	0.000237006	3.62524	4.20425	18.4334
Q16540	MRPL23	0.000278363	3.55539	5.0436	32.9818
Q16635	TAFAZZIN	0.000631677	3.1995	6.11234	69.1828
Q16678	CYP1B1	0.00688779	2.16192	5.89738	59.6057
Q16718	NDUFA5	0.000917659	3.03732	4.32132	19.9916
Q16762	TST	0.000824674	3.08372	8.50122	362.344
Q16775	HAGH	0.00128966	2.88952	4.65791	25.2447
Q16822	PCK2	7.3316e-07	6.1348	5.02634	32.5896
Q16881	TXNRD1	0.000149992	3.82393	6.19613	73.3198
Q16891	IMMT	8.29175e-06	5.08135	4.96213	31.171
Q32NB8	PGS1	0.00125981	2.8997	8.65137	402.09
Q330K2	NDUFAF6	0.00245486	2.60997	8.24891	304.206
Q3KQZ1	SLC25A35	0.00135	2.86967	5.79671	55.5882
Q3SXM5	HSDL1	0.00216733	2.66408	5.38222	41.7072
Q3SY69	ALDH1L2	0.000574243	3.2409	5.91785	60.4576
Q3ZCQ8	TIMM50	0.00303748	2.51749	5.65842	50.5073
Q49AM1	MTERF2	1.24905e-06	5.90342	5.4506	43.7314
Q4G0N4	NADK2	1.36331e-05	4.8654	3.98596	15.845
Q4G0S4	CYP27C1	5.61496e-06	5.25065	5.7405	53.4641
Q4G176	ACSF3	0.000374717	3.4263	4.85371	28.9143
Q4U2R6	MRPL51	1.2863e-05	4.89066	3.38654	10.458
Q4VC31	MIX23	0.000860559	3.06522	3.43861	10.8424
Q53H12	AGK	7.90521e-05	4.10209	5.66485	50.7329
Q53H82	LACTB2	0.00039795	3.40017	5.16074	35.7715
Q53R41	FASTKD1	2.35024e-06	5.62889	5.96279	62.3703
Q53S33	BOLA3	0.00200736	2.69738	5.34077	40.5259
Q53S58	TMEM177	6.99369e-05	4.15529	4.99011	31.7814
Q562E7	WDR81	0.000833121	3.07929	8.96367	499.269
Q567V2	MPV17L2	0.00064509	3.19038	6.38884	83.7978
Q5H9E4	SLC25A53	0.000501216	3.29997	6.67602	102.255
Q5HYI7	MTX3	0.00668998	2.17458	5.56521	47.3473
Q5HYK3	COQ5	0.00148315	2.82881	5.6405	49.884
Q5JPH6	EARS2	6.05463e-05	4.21791	6.12897	69.9848
Q5JRX3	PITRM1	6.39133e-05	4.19441	3.95039	15.4592
Q5JTJ3	COA6	0.00037713	3.42351	6.0882	68.0349
Q5JTZ9	AARS2	1.62508e-06	5.78913	5.29834	39.3514
Q5K4L6	SLC27A3	1.45888e-07	6.83598	4.47806	22.286
Q5RI15	COX20	2.23588e-06	5.65055	4.21346	18.5514
Q5S007	LRRK2	0.00669536	2.17423	4.92599	30.3999
Q5ST30	VARS2	2.27913e-05	4.64223	6.18203	72.6067
Q5SVS4	SLC25A30	0.000221409	3.6548	5.87797	58.8093
Q5T160	RARS2	0.000101223	3.99472	5.53808	46.4652
Q5T440	IBA57	0.0010254	2.98911	7.62779	197.785
Q5T9A4	ATAD3B	0.00049668	3.30392	5.43577	43.2842
Q5TAQ9	DCAF8	0.000733252	3.13475	5.34825	40.7364
Q5TC12	ATPAF1	0.000485768	3.31357	4.20668	18.4645
Q5TEU4	NDUFAF5	0.000156812	3.80462	5.13843	35.2225
Q5VT66	MTARC1	0.000853549	3.06877	6.36481	82.4133
Q5XKP0	MICOS13	6.27677e-05	4.20226	5.66352	50.6863
Q63ZY3	KANK2	4.34326e-05	4.36218	7.46814	177.066
Q68CZ6	HAUS3	2.78127e-05	4.55576	7.33557	161.52
Q6DKK2	TTC19	0.00175369	2.75605	4.54388	23.3263
Q6FI81	CIAPIN1	0.000750654	3.12456	2.25575	4.77584
Q6IC98	GRAMD4	5.13237e-05	4.28968	6.70436	104.283
Q6IN84	MRM1	4.34893e-05	4.36162	5.98204	63.2083
Q6JQN1	ACAD10	0.00015034	3.82293	6.18373	72.6922
Q6KCM7	SLC25A25	0.000450121	3.34667	5.8945	59.4869
Q6NUK1	SLC25A24	0.000141408	3.84953	3.95845	15.5458
Q6P087	RPUSD3	0.00249967	2.60212	3.76253	13.5717
Q6P161	MRPL54	8.5655e-05	4.06725	4.40056	21.1204
Q6P1L8	MRPL14	0.000188232	3.72531	3.12938	8.75056
Q6P1Q0	LETMD1	0.000579818	3.23671	4.81235	28.0971
Q6P444	MTFR2	0.000490048	3.30976	4.07041	16.8002
Q6P4A7	SFXN4	0.000539481	3.26802	6.44075	86.8679
Q6P4H8	ATPSCKMT	0.00196637	2.70634	4.36348	20.5845
Q6P597	KLC3	0.000953349	3.02075	8.64505	400.331
Q6PCB7	SLC27A1	1.57748e-06	5.80204	6.93663	122.5
Q6PI48	DARS2	5.0258e-05	4.2988	4.4918	22.4992
Q6PI78	TMEM65	0.00215749	2.66605	7.27408	154.78
Q6QNY1	BLOC1S2	0.000385955	3.41346	7.50635	181.818
Q6UB35	MTHFD1L	0.000202557	3.69345	4.4087	21.2398
Q6UW78	UQCC3	0.00018571	3.73116	7.12107	139.205
Q6UWS5	PET117	2.61015e-05	4.58333	4.00012	16.0013
Q6UX07	DHRS13	0.000110566	3.95638	4.95979	31.1203
Q6UXV4	APOOL	0.00353712	2.45135	5.76724	54.4644
Q6YN16	HSDL2	0.00344648	2.46262	4.98379	31.6424
Q6YP21	KYAT3	0.00439797	2.35675	3.46647	11.0538
Q6ZNE5	ATG14	1.97851e-06	5.70366	4.69229	25.8536
Q6ZS86	GK5	0.000628855	3.20145	8.40513	338.998
Q709C8	VPS13C	1.6409e-06	5.78492	5.94963	61.804
Q709F0	ACAD11	0.000109108	3.96214	2.68325	6.423
Q70CQ3	USP30	0.000592949	3.22698	8.17665	289.345
Q7KZI7	MARK2	0.00740389	2.13054	2.36453	5.14985
Q7KZN9	COX15	0.00234714	2.62946	9.11351	553.91
Q7L0Y3	TRMT10C	0.00382586	2.41727	4.38164	20.8451
Q7L2E3	DHX30	1.10031e-05	4.95848	4.56766	23.7138
Q7L311	ARMCX2	1.93433e-05	4.71347	7.22704	149.815
Q7L3T8	PARS2	0.00017134	3.76614	6.17611	72.3094
Q7L4E1	MIGA2	9.59651e-05	4.01789	5.98624	63.3925
Q7L592	NDUFAF7	0.0034968	2.45633	4.92828	30.4482
Q7L5Y1	ENOSF1	0.0010992	2.95892	7.64475	200.124
Q7L7V1	DHX32	2.39275e-05	4.6211	4.83046	28.4521
Q7L8L6	FASTKD5	8.53473e-05	4.06881	6.64718	100.231
Q7Z2W9	MRPL21	0.00125133	2.90263	7.38788	167.484
Q7Z3C6	ATG9A	0.000138176	3.85957	6.80685	111.961
Q7Z3U7	MON2	3.62062e-07	6.44122	5.4257	42.9831
Q7Z434	MAVS	0.000117026	3.93172	4.83884	28.6178
Q7Z6M4	MTERF4	0.000179823	3.74515	4.37513	20.7512
Q7Z6Z7	HUWE1	0.00298693	2.52477	3.14925	8.87193
Q7Z7F7	MRPL55	0.00542832	2.26533	9.21227	593.156
Q7Z7H8	MRPL10	0.00126581	2.89763	4.50256	22.6676
Q86SX6	GLRX5	0.000777045	3.10955	3.39985	10.555
Q86TL0	ATG4D	2.84756e-05	4.54553	6.25402	76.3215
Q86TS9	MRPL52	9.9934e-05	4.00029	8.49673	361.22
Q86TW2	ADCK1	2.17894e-05	4.66175	9.16964	575.886
Q86U28	ISCA2	0.000577795	3.23823	2.61425	6.12303
Q86U90	YRDC	0.00421051	2.37566	4.03555	16.3991
Q86UT6	NLRX1	0.000157897	3.80163	7.85288	231.182
Q86VD7	SLC25A42	0.000566038	3.24715	8.79174	443.178
Q86VP3	PACS2	0.00175217	2.75642	6.6298	99.0303
Q86WA6	BPHL	0.00550539	2.25921	3.19127	9.13413
Q86X76	NIT1	0.000202279	3.69405	3.7122	13.1064
Q86Y07	VRK2	0.000148684	3.82774	3.84887	14.4087
Q86Y39	NDUFA11	0.0017449	2.75823	2.89142	7.42001
Q86YH6	PDSS2	0.000259361	3.5861	5.06498	33.4743
Q8IUX1	TMEM126B	0.00041	3.38722	5.93694	61.2628
Q8IUZ5	PHYKPL	0.00510958	2.29161	5.01251	32.2786
Q8IVH4	MMAA	2.04794e-06	5.68868	3.78713	13.8051
Q8IVS2	MCAT	0.00163231	2.7872	6.21462	74.2654
Q8IWA4	MFN1	0.000675838	3.17016	6.62078	98.413
Q8IWA5	SLC44A2	0.000532209	3.27392	3.63627	12.4344
Q8IWL3	HSCB	0.000984871	3.00662	3.44887	10.9198
Q8IXI1	RHOT2	0.000179694	3.74547	6.05447	66.4625
Q8IXI2	RHOT1	2.22393e-07	6.65288	5.40736	42.4402
Q8IXJ6	SIRT2	0.000326526	3.48608	5.31378	39.7746
Q8IXM3	MRPL41	0.000842268	3.07455	4.04981	16.5621
Q8IXQ6	PARP9	0.000176664	3.75285	4.7847	27.5638
Q8IYB8	SUPV3L1	0.000161845	3.7909	3.55706	11.7702
Q8IYU8	MICU2	0.000361326	3.4421	5.67251	51.0032
Q8IZ52	CHPF	2.10685e-06	5.67637	6.31671	79.7114
Q8N0V3	RBFA	0.000680651	3.16708	4.29301	19.6032
Q8N0X7	SPART	1.23382e-05	4.90875	5.81092	56.1385
Q8N0Z8	PUSL1	0.00306979	2.51289	6.21283	74.1732
Q8N2A8	PLD6	0.00272027	2.56539	5.43118	43.1468
Q8N2F6	ARMC10	8.73736e-05	4.05862	6.4759	89.0103
Q8N357	SLC35F6	0.00051821	3.28549	4.55749	23.5474
Q8N3R3	TCAIM	0.00131589	2.88078	5.102	34.3444
Q8N3Z3	GTPBP8	0.00205357	2.68749	4.26912	19.2811
Q8N442	GUF1	0.000240547	3.6188	4.25677	19.1168
Q8N465	D2HGDH	0.000208904	3.68005	6.2884	78.1621
Q8N490	PNKD	1.89914e-07	6.72144	6.84903	115.283
Q8N4H5	TOMM5	0.00246337	2.60847	2.46903	5.5367
Q8N4T8	CBR4	0.00287471	2.54141	9.83459	913.072
Q8N5G0	SMIM20	0.000120137	3.92032	3.28477	9.74574
Q8N5N7	MRPL50	0.000655238	3.1836	4.31203	19.8633
Q8N6R0	METTL13	0.00320629	2.494	3.77031	13.6451
Q8N8Q8	COX18	0.00125736	2.90054	4.04126	16.4642
Q8N8R3	SLC25A29	0.00391662	2.40709	6.97302	125.628
Q8N983	MRPL43	2.93599e-05	4.53224	6.26692	77.0072
Q8N9F0	NAT8L	0.00144191	2.84106	8.53975	372.154
Q8N9M5	TMEM102	0.00421347	2.37536	4.13908	17.6192
Q8NB90	SPATA5	1.55105e-06	5.80938	4.79936	27.8452
Q8NBN7	RDH13	0.00021136	3.67498	6.89063	118.655
Q8NBU5	ATAD1	7.95713e-05	4.09924	4.86295	29.1002
Q8NBX0	SCCPDH	1.61199e-05	4.79264	4.02605	16.2915
Q8NC60	NOA1	4.92335e-05	4.30774	6.826	113.457
Q8NCD3	HJURP	7.97565e-06	5.09823	4.95601	31.039
Q8NCN5	PDPR	0.000449639	3.34714	6.03558	65.5982
Q8NCW5	NAXE	0.00116371	2.93415	5.32702	40.1413
Q8NE62	CHDH	0.00417306	2.37955	4.08271	16.944
Q8NE86	MCU	0.00056666	3.24668	6.0774	67.5271
Q8NEN9	PDZD8	6.37198e-08	7.19573	6.79887	111.344
Q8NFF5	FLAD1	0.000162704	3.7886	6.88577	118.256
Q8NHU6	TDRD7	1.4524e-05	4.83791	6.63109	99.1191
Q8NI37	PPTC7	0.00341685	2.46637	8.97565	503.431
Q8NI60	COQ8A	3.17954e-05	4.49764	6.63417	99.3306
Q8TAA5	GRPEL2	0.00174878	2.75727	5.077	33.7543
Q8TB36	GDAP1	0.000403781	3.39385	5.0313	32.7019
Q8TB37	NUBPL	0.000841339	3.07503	4.63014	24.7634
Q8TCC3	MRPL30	0.000837906	3.0768	8.74958	430.415
Q8TCS8	PNPT1	5.69619e-05	4.24442	3.63829	12.4519
Q8TD22	SFXN5	0.000266783	3.57384	7.62748	197.742
Q8TEB9	RHBDD1	0.000524943	3.27989	9.0147	517.243
Q8WTT2	NOC3L	4.65926e-05	4.33168	3.07919	8.4514
Q8WUK0	PTPMT1	0.000209513	3.67879	5.1461	35.4103
Q8WV60	PTCD2	0.00106642	2.97207	7.96082	249.141
Q8WV74	NUDT8	0.000481708	3.31722	7.24213	151.39
Q8WV93	AFG1L	1.31912e-05	4.87971	5.18569	36.3954
Q8WVM0	TFB1M	0.00100213	2.99908	4.76864	27.2586
Q8WWC4	MAIP1	0.00299934	2.52297	5.01868	32.417
Q8WWH5	TRUB1	0.000356756	3.44763	1.68267	3.2102
Q8WX93	PALLD	0.00172173	2.76403	2.11963	4.34583
Q8WXH0	SYNE2	2.76758e-05	4.5579	3.22152	9.32767
Q8WY22	BRI3BP	0.00269477	2.56948	3.45001	10.9284
Q92506	HSD17B8	0.00152495	2.81674	9.6229	788.465
Q92538	GBF1	9.13012e-06	5.03952	4.4209	21.4203
Q92542	NCSTN	5.92996e-05	4.22695	3.54711	11.6892
Q92552	MRPS27	0.000110611	3.9562	7.09343	136.564
Q92558	WASF1	0.0017144	2.76589	6.53597	92.7947
Q92665	MRPS31	0.00015543	3.80846	5.49567	45.1192
Q92667	AKAP1	2.71624e-05	4.56603	5.45436	43.8455
Q92833	JARID2	0.000577715	3.23829	4.65555	25.2035
Q92947	GCDH	9.14379e-05	4.03887	5.71429	52.5017
Q969M1	TOMM40L	0.00298152	2.52556	3.53162	11.5644
Q969S9	GFM2	1.68771e-06	5.7727	6.2634	76.8197
Q969V5	MUL1	0.00484829	2.31441	5.8641	58.2465
Q969Y2	GTPBP3	0.00556396	2.25462	3.62281	12.319
Q969Z0	TBRG4	0.00159609	2.79694	6.33648	80.8113
Q969Z3	MTARC2	3.91818e-05	4.40692	3.95738	15.5342
Q96A35	MRPL24	0.00119748	2.92173	4.45974	22.0047
Q96A46	SLC25A28	0.00103049	2.98695	7.22353	149.451
Q96AG3	SLC25A46	0.000235491	3.62802	6.28768	78.1232
Q96AG4	LRRC59	0.00498584	2.30226	3.19915	9.18414
Q96AN5	TMEM143	9.63882e-06	5.01598	3.57972	11.9565
Q96AQ8	MCUR1	0.000946083	3.02407	3.07451	8.42402
Q96AY3	FKBP10	0.00200961	2.69689	5.21006	37.0155
Q96B77	TMEM186	0.000242214	3.6158	7.84021	229.159
Q96BR5	COA7	0.000351937	3.45353	7.04822	132.351
Q96BW9	TAMM41	0.00404267	2.39333	4.93945	30.6848
Q96C36	PYCR2	0.00224517	2.64875	8.35452	327.312
Q96CB9	NSUN4	0.000430953	3.36557	5.0558	33.2618
Q96CM3	RPUSD4	0.000656831	3.18255	4.93929	30.6813
Q96CQ1	SLC25A36	0.000691239	3.16037	5.27526	38.7267
Q96CU9	FOXRED1	0.00105296	2.97759	6.03135	65.4059
Q96D53	COQ8B	0.00082339	3.08439	7.07572	134.898
Q96DA6	DNAJC19	8.75731e-06	5.05763	2.48866	5.61256
Q96DP5	MTFMT	0.00010071	3.99693	4.2385	18.8763
Q96DV4	MRPL38	0.00011219	3.95005	4.82777	28.399
Q96E29	MTERF3	0.000564899	3.24803	5.77264	54.6685
Q96E52	OMA1	0.00573276	2.24164	5.65757	50.4774
Q96EB6	SIRT1	0.00112668	2.9482	2.27075	4.82573
Q96EH3	MALSU1	0.00393839	2.40468	8.33755	323.484
Q96EK5	KIFBP	6.60536e-05	4.1801	3.80107	13.9391
Q96EL2	MRPS24	0.000783615	3.1059	5.66748	50.8255
Q96EL3	MRPL53	0.000813605	3.08959	3.82487	14.171
Q96ER9	CCDC51	0.000317892	3.49772	5.11018	34.5396
Q96EY1	DNAJA3	0.000580744	3.23602	4.41316	21.3056
Q96EY7	PTCD3	1.46537e-05	4.83405	7.10671	137.827
Q96EY8	MMAB	0.00158364	2.80034	7.36397	164.731
Q96GC5	MRPL48	0.000811772	3.09057	5.75856	54.1375
Q96GJ1	TRMT2B	0.00100056	2.99976	5.57433	47.6475
Q96GW9	MARS2	0.000326691	3.48586	4.3555	20.4709
Q96H55	MYO19	2.75561e-05	4.55978	6.70305	104.188
Q96H78	SLC25A44	0.000465796	3.3318	6.3314	80.5269
Q96HJ9	FMC1	0.000168136	3.77434	3.64884	12.5433
Q96HS1	PGAM5	0.00080321	3.09517	4.09052	17.0361
Q96HY7	DHTKD1	0.00105306	2.97755	5.09442	34.1642
Q96I51	RCC1L	0.00106065	2.97443	7.01668	129.488
Q96I59	NARS2	0.00037542	3.42548	7.59011	192.686
Q96JX3	SERAC1	8.51233e-06	5.06995	5.86157	58.1444
Q96KR6	FAM210B	1.06142e-05	4.97411	7.20533	147.577
Q96LU5	IMMP1L	0.000555548	3.25528	8.39988	337.766
Q96LW4	PRIMPOL	0.00495217	2.3052	5.74605	53.6702
Q96LW7	CARD19	0.000107667	3.96792	5.66065	50.5854
Q96LZ7	RMDN2	0.00914314	2.0389	6.83105	113.855
Q96MF6	COQ10A	0.0066031	2.18025	2.43161	5.39495
Q96N66	MBOAT7	0.00659043	2.18109	5.55828	47.1205
Q96NB2	SFXN2	0.00325155	2.48791	6.36532	82.4427
Q96ND0	FAM210A	0.00023777	3.62384	8.54572	373.695
Q96Q11	TRNT1	0.000154434	3.81126	3.43043	10.781
Q96QE5	TEFM	0.000388366	3.41076	2.62262	6.15869
Q96QK1	VPS35	8.02974e-06	5.0953	3.76779	13.6213
Q96RL7	VPS13A	1.35894e-05	4.8668	4.6774	25.5881
Q96RP9	GFM1	6.28446e-06	5.20173	3.80389	13.9664
Q96RR1	TWNK	0.000511982	3.29075	6.94415	123.139
Q96S66	CLCC1	0.00491784	2.30823	7.1476	141.788
Q96SZ6	CDK5RAP1	3.26838e-05	4.48567	7.70291	208.357
Q96T21	SECISBP2	0.00570843	2.24348	6.15624	71.3203
Q96T52	IMMP2L	0.00408067	2.38927	4.1479	17.7273
Q96TA2	YME1L1	1.87501e-05	4.727	5.74745	53.7222
Q96TC7	RMDN3	1.05007e-07	6.97878	5.87935	58.8653
Q99417	MYCBP	0.0004135	3.38352	5.28031	38.8627
Q99551	MTERF1	0.000936317	3.02858	4.18549	18.1953
Q99595	TIMM17A	0.00342478	2.46537	2.85243	7.22213
Q99623	PHB2	0.00575072	2.24028	3.70447	13.0364
Q99643	SDHC	0.000199517	3.70002	2.88547	7.38946
Q99714	HSD17B10	0.00227638	2.64276	4.20148	18.398
Q99747	NAPG	0.000114141	3.94256	2.99868	7.99269
Q99797	MIPEP	0.00039101	3.40781	4.81807	28.2088
Q9BPW8	NIPSNAP1	0.00146296	2.83477	5.90115	59.7619
Q9BPX6	MICU1	2.20348e-05	4.65689	5.23277	37.6029
Q9BQ52	ELAC2	9.31299e-05	4.03091	5.93913	61.3559
Q9BQ95	ECSIT	0.000761958	3.11807	6.02962	65.3274
Q9BQC6	MRPL57	0.000451647	3.3452	2.72829	6.6267
Q9BQD7	ANTKMT	0.000409268	3.38799	5.21709	37.1965
Q9BQP7	MGME1	0.00243916	2.61276	5.44061	43.4298
Q9BQT8	SLC25A21	0.00106911	2.97098	6.16416	71.713
Q9BRJ2	MRPL45	0.00170887	2.76729	5.55676	47.0707
Q9BRQ6	CHCHD6	0.00405194	2.39234	4.9225	30.3263
Q9BRQ8	AIFM2	0.00063694	3.1959	3.69603	12.9603
Q9BRT2	UQCC2	0.00184698	2.73354	3.95498	15.5084
Q9BSK2	SLC25A33	0.000684499	3.16463	6.09664	68.4341
Q9BSQ5	CCM2	0.000288507	3.53984	7.59095	192.799
Q9BT17	MTG1	0.000589458	3.22955	3.82369	14.1594
Q9BT92	TCHP	0.000437058	3.35946	5.10525	34.4219
Q9BTZ2	DHRS4	0.000185812	3.73093	9.05108	530.452
Q9BU61	NDUFAF3	0.00112288	2.94967	5.14657	35.4219
Q9BUB7	TMEM70	0.000322703	3.4912	4.8832	29.5113
Q9BUK6	MSTO1	8.37515e-05	4.07701	9.29492	628.13
Q9BUR5	APOO	0.00138448	2.85871	4.5985	24.2263
Q9BV23	ABHD6	0.00123135	2.90962	2.47294	5.55176
Q9BV35	SLC25A23	0.000737714	3.13211	9.33679	646.626
Q9BV79	MECR	0.00172443	2.76335	2.89378	7.43217
Q9BVL4	SELENOO	2.7615e-05	4.55885	3.21205	9.26668
Q9BVS5	TRMT61B	0.000495881	3.30462	5.79827	55.6484
Q9BVV7	TIMM21	0.000808952	3.09208	8.35371	327.127
Q9BW92	TARS2	9.57203e-07	6.019	5.18568	36.3953
Q9BWH2	FUNDC2	8.84059e-06	5.05352	6.22211	74.6519
Q9BWM7	SFXN3	0.000747193	3.12657	5.32645	40.1255
Q9BXK5	BCL2L13	0.00397238	2.40095	6.49683	90.3108
Q9BXW7	HDHD5	0.00112024	2.95069	4.4768	22.2665
Q9BY49	PECR	1.27494e-05	4.89451	4.28429	19.485
Q9BYC8	MRPL32	2.09526e-05	4.67876	3.92697	15.2103
Q9BYC9	MRPL20	0.000603236	3.21951	5.34162	40.5497
Q9BYD1	MRPL13	0.000417921	3.37891	4.61823	24.5599
Q9BYD2	MRPL9	0.0018501	2.73281	4.98607	31.6926
Q9BYD3	MRPL4	0.00109335	2.96124	7.00733	128.652
Q9BYD6	MRPL1	0.00090195	3.04482	5.72041	52.7247
Q9BYN8	MRPS26	0.00162783	2.78839	6.4224	85.7702
Q9BZE1	MRPL37	0.000411918	3.38519	3.73246	13.2918
Q9BZJ4	SLC25A39	0.0028937	2.53855	6.93828	122.639
Q9C0C7	AMBRA1	8.26047e-05	4.083	5.10536	34.4244
Q9GZT3	SLIRP	9.29592e-05	4.03171	3.53208	11.5681
Q9GZT6	CCDC90B	0.0112503	1.94884	5.58136	47.8802
Q9GZY4	COA1	0.000131629	3.88065	6.00632	64.2808
Q9H061	TMEM126A	0.000118496	3.9263	5.47914	44.6052
Q9H078	CLPB	1.77781e-05	4.75012	4.33147	20.1328
Q9H0B6	KLC2	4.55513e-05	4.3415	5.9831	63.2547
Q9H0R6	QRSL1	3.85209e-05	4.4143	4.94423	30.7866
Q9H0U6	MRPL18	0.00214043	2.6695	4.9209	30.2928
Q9H1U9	SLC25A51	0.0022025	2.65708	5.87738	58.7853
Q9H1Y0	ATG5	0.000121905	3.91398	6.28552	78.0063
Q9H2D1	SLC25A32	0.000112949	3.94712	9.73977	854.994
Q9H2U1	DHX36	4.34784e-06	5.36173	3.577	11.934
Q9H2U2	PPA2	0.00502417	2.29894	2.024	4.06709
Q9H2W6	MRPL46	0.00201752	2.69518	4.97032	31.3484
Q9H300	PARL	0.000305217	3.51539	4.64047	24.9414
Q9H3K2	GHITM	0.000204487	3.68933	3.64768	12.5331
Q9H3L0	MMADHC	0.00838066	2.07672	6.20004	73.5186
Q9H3P7	ACBD3	3.06306e-05	4.51384	4.93675	30.6273
Q9H4B0	OSGEPL1	0.000117577	3.92968	4.98727	31.719
Q9H4I9	SMDT1	0.000615197	3.21099	3.97293	15.7026
Q9H4K7	MTG2	0.000536184	3.27069	5.74342	53.5726
Q9H5Q4	TFB2M	8.45747e-05	4.07276	5.64533	50.0511
Q9H6K4	OPA3	0.00592547	2.22728	2.4883	5.61116
Q9H6R3	ACSS3	0.00532024	2.27407	3.80349	13.9625
Q9H773	DCTPP1	4.0441e-08	7.39318	9.62674	790.566
Q9H7D7	WDR26	9.05985e-06	5.04288	7.4618	176.289
Q9H7H0	METTL17	6.09646e-06	5.21492	5.60524	48.6795
Q9H7Z7	PTGES2	0.00458208	2.33894	5.11345	34.6181
Q9H825	METTL8	0.000742954	3.12904	5.10305	34.3694
Q9H845	ACAD9	7.78634e-07	6.10867	6.06583	66.9878
Q9H8K7	C10orf88	0.000709903	3.1488	3.86857	14.6068
Q9H936	SLC25A22	0.00179418	2.74613	6.38618	83.6433
Q9H974	QTRT2	0.00243014	2.61437	5.00812	32.1807
Q9H9B4	SFXN1	0.00163067	2.78763	3.94508	15.4024
Q9H9J2	MRPL44	0.00175949	2.75461	7.0959	136.797
Q9H9P8	L2HGDH	3.24111e-05	4.48931	5.54481	46.6826
Q9HA77	CARS2	0.000134226	3.87216	7.63593	198.904
Q9HA92	RSAD1	7.07018e-05	4.15057	5.5774	47.749
Q9HAP2	MLXIP	1.30851e-05	4.88322	6.59687	96.7959
Q9HAV7	GRPEL1	0.00169375	2.77115	5.28733	39.0522
Q9HBH1	PDF	0.00155219	2.80906	4.71717	26.3033
Q9HC21	SLC25A19	0.00079814	3.09792	6.46083	88.0851
Q9HC36	MRM3	3.0273e-05	4.51895	4.07697	16.8768
Q9HC38	GLOD4	0.00015071	3.82186	5.08099	33.8478
Q9HCE7	SMURF1	0.00269843	2.56889	3.5936	12.0721
Q9HCL2	GPAM	0.000327591	3.48467	4.36036	20.54
Q9HCM9	TRIM39	0.00207448	2.68309	5.0047	32.1044
Q9HD23	MRS2	0.0030246	2.51933	7.83509	228.348
Q9HD33	MRPL47	0.000963933	3.01595	6.22476	74.7893
Q9HD34	LYRM4	0.000110056	3.95839	5.48881	44.9053
Q9NP58	ABCB6	0.000388166	3.41098	5.69884	51.9425
Q9NP80	PNPLA8	3.38921e-05	4.4699	6.23285	75.2099
Q9NP81	SARS2	5.33072e-05	4.27321	8.85867	464.22
Q9NP92	MRPS30	0.00511707	2.29098	5.62969	49.5115
Q9NPA8	ENY2	4.39333e-05	4.35721	2.42965	5.38761
Q9NPE2	NGRN	0.0044674	2.34995	4.39958	21.106
Q9NPH0	ACP6	0.000275608	3.55971	6.94211	122.965
Q9NPL8	TIMMDC1	0.000613034	3.21252	7.31156	158.854
Q9NQ50	MRPL40	0.00078946	3.10267	5.74827	53.753
Q9NQ88	TIGAR	0.0016262	2.78883	3.48693	11.2116
Q9NQZ5	STARD7	0.00159623	2.79691	4.98072	31.5753
Q9NR28	DIABLO	0.000616786	3.20987	5.36114	41.1021
Q9NR30	DDX21	0.000158773	3.79922	2.94139	7.68149
Q9NR77	PXMP2	0.0044023	2.35632	8.38112	333.403
Q9NRA0	SPHK2	4.55754e-05	4.34127	7.33781	161.772
Q9NRI5	DISC1	0.000375991	3.42482	2.58831	6.01392
Q9NRK6	ABCB10	0.000152339	3.81719	6.28161	77.7951
Q9NRP2	CMC2	0.000247699	3.60608	5.51911	45.8582
Q9NRP4	SDHAF3	7.14922e-05	4.14574	5.18088	36.2745
Q9NRX2	MRPL17	0.000195634	3.70856	6.30004	78.7954
Q9NRZ5	AGPAT4	0.00484069	2.31509	9.16394	573.614
Q9NS37	CREBZF	0.00351989	2.45347	4.04183	16.4707
Q9NS69	TOMM22	2.59468e-06	5.58592	9.05414	531.578
Q9NSE4	IARS2	8.58759e-06	5.06613	5.42	42.8136
Q9NUB1	ACSS1	0.000133849	3.87339	2.74168	6.6885
Q9NUJ1	ABHD10	0.00421126	2.37559	4.63121	24.7818
Q9NUL7	DDX28	0.000298162	3.52555	5.59698	48.4015
Q9NUQ2	AGPAT5	0.000969817	3.01331	5.73886	53.4035
Q9NUQ9	CYRIB	0.00427333	2.36923	6.12137	69.6171
Q9NUT2	ABCB8	6.97587e-05	4.1564	4.83291	28.5004
Q9NV92	NDFIP2	0.000915492	3.03835	5.12642	34.9306
Q9NVA1	UQCC1	0.00194736	2.71055	5.15274	35.5738
Q9NVH0	EXD2	6.58868e-05	4.1812	5.47046	44.3375
Q9NVH1	DNAJC11	1.59509e-05	4.79721	7.47008	177.304
Q9NVH6	TMLHE	0.000126056	3.89944	4.58186	23.9485
Q9NVI7	ATAD3A	0.000819215	3.0866	5.91248	60.2328
Q9NVS2	MRPS18A	0.00141705	2.84861	6.0426	65.9181
Q9NVT9	ARMC1	0.00235041	2.62886	6.47487	88.9467
Q9NVV4	MTPAP	0.000204525	3.68925	3.45705	10.9819
Q9NW81	DMAC2	0.00175022	2.75691	6.9381	122.624
Q9NWB6	ARGLU1	0.00101342	2.99421	2.49577	5.64031
Q9NWR8	MCUB	0.00269585	2.5693	8.99894	511.623
Q9NWS8	RMND1	0.00116746	2.93276	5.92178	60.6225
Q9NWU5	MRPL22	0.000432271	3.36424	4.49082	22.4839
Q9NX09	DDIT4	0.00118646	2.92575	4.95995	31.124
Q9NX14	NDUFB11	0.00201153	2.69647	5.39242	42.0031
Q9NX20	MRPL16	0.00174712	2.75768	5.54074	46.551
Q9NX47	MARCHF5	9.54956e-05	4.02002	6.32083	79.9392
Q9NX63	CHCHD3	0.00045082	3.346	4.98328	31.6313
Q9NXA8	SIRT5	0.000169727	3.77025	5.47823	44.577
Q9NXF1	TEX10	0.000762195	3.11793	3.36875	10.3299
Q9NYK5	MRPL39	0.000441771	3.3548	5.27668	38.7648
Q9NYY8	FASTKD2	7.02804e-06	5.15317	5.82115	56.5381
Q9NZ45	CISD1	0.000983242	3.00734	2.3031	4.93516
Q9NZC7	WWOX	2.6523e-06	5.57638	4.60527	24.3402
Q9NZE8	MRPL35	0.000706617	3.15082	4.04754	16.536
Q9NZJ4	SACS	0.000249175	3.6035	2.77927	6.86503
Q9NZJ6	COQ3	0.00144739	2.83942	6.45843	87.9392
Q9NZJ7	MTCH1	0.000409379	3.38787	5.39538	42.0891
Q9P015	MRPL15	0.00135657	2.86756	5.73537	53.2744
Q9P032	NDUFAF4	1.24973e-05	4.90318	6.61417	97.9632
Q9P0J0	NDUFA13	0.00292829	2.53339	3.38609	10.4548
Q9P0J1	PDP1	3.17174e-05	4.4987	8.85163	461.961
Q9P0M9	MRPL27	0.000533124	3.27317	4.40989	21.2574
Q9P0S2	COX16	1.35776e-05	4.86718	3.91109	15.0437
Q9P0U1	TOMM7	0.00316994	2.49895	3.29591	9.82126
Q9P2R7	SUCLA2	0.0015528	2.80888	3.16263	8.95461
Q9UBF8	PI4KB	8.19287e-06	5.08656	4.92083	30.2914
Q9UBX3	SLC25A10	0.000217683	3.66218	5.7066	52.2224
Q9UDR5	AASS	5.88973e-05	4.2299	5.29154	39.1662
Q9UDW1	UQCR10	0.000714663	3.1459	2.97346	7.85418
Q9UDX5	MTFP1	2.46526e-05	4.60814	6.62905	98.9788
Q9UFN0	NIPSNAP3A	0.00359005	2.4449	6.35054	81.6023
Q9UG56	PISD	0.00296358	2.52818	6.59156	96.44
Q9UH62	ARMCX3	0.000289542	3.53829	5.1467	35.4251
Q9UHK6	AMACR	0.000378728	3.42167	6.78491	110.271
Q9UHQ9	CYB5R1	0.00247442	2.60653	2.53324	5.78872
Q9UHV9	PFDN2	0.000394345	3.40412	7.74207	214.089
Q9UI09	NDUFA12	0.000363437	3.43957	2.31884	4.98932
Q9UI43	MRM2	0.00060676	3.21698	5.82927	56.8571
Q9UIF7	MUTYH	2.21057e-06	5.6555	7.19013	146.031
Q9UJA2	CRLS1	0.000155811	3.8074	6.42763	86.0814
Q9UJS0	SLC25A13	9.90367e-05	4.0042	7.62892	197.941
Q9UJZ1	STOML2	0.00264624	2.57737	3.39677	10.5324
Q9UK39	NOCT	0.00244259	2.61215	7.24089	151.261
Q9UKA2	FBXL4	5.06401e-06	5.29551	6.48588	89.6283
Q9UKN8	GTF3C4	1.41035e-06	5.85067	3.81875	14.1111
Q9UKU7	ACAD8	0.000232796	3.63302	4.40834	21.2346
Q9UL12	SARDH	0.000290849	3.53633	5.67433	51.0673
Q9UL15	BAG5	0.000807861	3.09266	6.54376	93.2972
Q9ULD0	OGDHL	0.000290179	3.53733	5.34805	40.7309
Q9UMS0	NFU1	0.0038921	2.40982	4.44788	21.8246
Q9UNQ2	DIMT1	0.00124694	2.90415	5.64624	50.0826
Q9UPV9	TRAK1	0.00050116	3.30002	3.37484	10.3736
Q9UPW5	AGTPBP1	0.000108173	3.96588	6.48749	89.7282
Q9UQ90	SPG7	1.45506e-05	4.83712	5.23145	37.5685
Q9Y255	PRELID1	0.00103352	2.98568	3.75555	13.5062
Q9Y276	BCS1L	0.00157337	2.80317	4.53941	23.254
Q9Y277	VDAC3	0.00211694	2.67429	3.55029	11.715
Q9Y291	MRPS33	2.70897e-07	6.5672	6.29704	78.6316
Q9Y2C4	EXOG	0.00559834	2.25194	6.4256	85.9603
Q9Y2Q3	GSTK1	0.00348432	2.45788	2.65118	6.28181
Q9Y2Q9	MRPS28	2.37675e-05	4.62402	7.00326	128.289
Q9Y2R0	COA3	0.000342356	3.46552	3.52906	11.5439
Q9Y2R5	MRPS17	0.000576182	3.23944	6.34537	81.3105
Q9Y2R9	MRPS7	0.000430025	3.36651	6.44265	86.9823
Q9Y2S7	POLDIP2	0.000607528	3.21643	5.28834	39.0796
Q9Y2W6	TDRKH	4.36547e-07	6.35997	6.9746	125.766
Q9Y2X7	GIT1	0.000668825	3.17469	2.97034	7.8372
Q9Y2Y0	ARL2BP	0.000669921	3.17398	8.5472	374.079
Q9Y2Z2	MTO1	4.95028e-06	5.30537	5.20922	36.994
Q9Y2Z9	COQ6	0.000231624	3.63522	3.95992	15.5616
Q9Y305	ACOT9	0.00018292	3.73774	7.98824	253.922
Q9Y320	TMX2	0.00304723	2.5161	4.20853	18.4881
Q9Y371	SH3GLB1	9.34547e-05	4.0294	2.92984	7.62028
Q9Y375	NDUFAF1	0.00256453	2.59099	9.93163	976.603
Q9Y399	MRPS2	0.000312924	3.50456	6.43635	86.6032
Q9Y3B7	MRPL11	7.76526e-05	4.10984	4.63412	24.8318
Q9Y3B8	REXO2	0.000699297	3.15534	3.97723	15.7494
Q9Y3D2	MSRB2	0.00120458	2.91917	4.52336	22.9967
Q9Y3D3	MRPS16	3.31194e-05	4.47992	3.33913	10.1199
Q9Y3D5	MRPS18C	0.000257886	3.58857	7.59554	193.413
Q9Y3D6	FIS1	0.00109067	2.96231	7.16799	143.807
Q9Y3D7	PAM16	0.00040339	3.39427	2.54077	5.81899
Q9Y3D9	MRPS23	0.00081895	3.08674	6.37353	82.9134
Q9Y3E5	PTRH2	0.00144972	2.83871	9.69387	828.219
Q9Y3I1	FBXO7	0.000554862	3.25581	6.55013	93.7097
Q9Y4E8	USP15	4.54037e-06	5.34291	4.33326	20.1577
Q9Y4W6	AFG3L2	4.59664e-05	4.33756	4.94602	30.8249
Q9Y4X0	AMMECR1	0.00031881	3.49647	5.14783	35.4528
Q9Y512	SAMM50	8.11722e-05	4.09059	5.03291	32.7384
Q9Y584	TIMM22	0.00308422	2.51085	3.95545	15.5135
Q9Y5J6	TIMM10B	0.000984473	3.0068	4.81442	28.1375
Q9Y5J7	TIMM9	0.00112353	2.94941	2.42075	5.35449
Q9Y5J9	TIMM8B	0.000544013	3.26439	3.87864	14.7091
Q9Y5L4	TIMM13	0.00257529	2.58917	3.80744	14.0008
Q9Y5U8	MPC1	0.00169793	2.77008	8.75154	431
Q9Y5Z9	UBIAD1	1.02835e-05	4.98786	4.26876	19.2763
Q9Y606	PUS1	0.000619475	3.20798	5.24784	37.9978
Q9Y676	MRPS18B	0.00106365	2.9732	8.38289	333.812
Q9Y697	NFS1	0.000571523	3.24297	4.23238	18.7963
Q9Y6C9	MTCH2	0.00148779	2.82746	5.07648	33.7422
Q9Y6G3	MRPL42	0.00131171	2.88216	5.79958	55.6992
Q9Y6H1	CHCHD2	0.00830674	2.08057	7.03707	131.332
Q9Y6H3	ATP23	0.00400482	2.39742	5.14258	35.3242
Q9Y6M9	NDUFB9	0.000573546	3.24143	5.22584	37.4225
Q9Y6N1	COX11	0.000549114	3.26034	7.45004	174.859
Q9Y6N5	SQOR	0.00244817	2.61116	4.95659	31.0514
A0A0B4J2D5	LOC102724023	0.015872	1.79937	2.74681	6.71231
O00154	ACOT7	0.489374	0.310359	0.408313	1.32713
O00161	SNAP23	0.0094148	2.02619	1.37069	2.58594
O00299	CLIC1	0.239291	0.621074	-0.661603	0.632175
O00763	ACACB	0.231787	0.63491	0.194988	1.14471
O15239	NDUFA1	0.0143211	1.84402	4.84007	28.6422
O15382	BCAT2	0.0351777	1.45373	3.29868	9.84017
O43464	HTRA2	0.0797554	1.09824	1.15281	2.22347
O43521	BCL2L11	0.0104904	1.97921	7.81069	224.519
O43766	LIAS	0.0205875	1.6864	2.26423	4.80398
O43822	CFAP410	0.0142479	1.84625	7.00833	128.741
O60296	TRAK2	0.0756575	1.12115	4.89858	29.8277
O60427	FADS1	0.00844708	2.07329	3.95004	15.4554
O60841	EIF5B	0.0384142	1.41551	0.971789	1.96127
O75131	CPNE3	0.0061508	2.21107	1.4915	2.8118
O75208	COQ9	0.00824423	2.08385	1.40921	2.65592
O94763	URI1	0.137842	0.860619	8.87149	468.365
O95139	NDUFB6	0.0224538	1.64871	6.11382	69.2535
O95169	NDUFB8	0.0111748	1.95176	2.28572	4.87607
O95674	CDS2	0.0088043	2.05531	4.50891	22.7677
P00167	CYB5A	0.0371728	1.42977	1.19767	2.29369
P00374	DHFR	0.00261463	2.58259	1.83862	3.57668
P00387	CYB5R3	0.00590822	2.22854	1.84554	3.59388
P00395	MT-CO1	0.0447238	1.34946	5.61126	48.8829
P00505	GOT2	0.00161253	2.79249	1.74889	3.36099
P04040	CAT	0.202803	0.692925	0.703824	1.62882
P04083	ANXA1	0.263065	0.579937	-5.90422	0.0166976
P04637	TP53	0.00703204	2.15292	1.59897	3.02927
P05089	ARG1	0.628166	0.201926	0.331397	1.25823
P05165	PCCA	0.0113378	1.94547	-1.23591	0.424573
P05166	PCCB	0.0234806	1.62929	-1.04854	0.483459
P07919	UQCRH	0.023341	1.63188	3.866	14.5808
P08238	HSP90AB1	0.000316713	3.49933	1.94199	3.84236
P09211	GSTP1	0.129093	0.889096	-1.43613	0.369558
P09874	PARP1	0.0832728	1.0795	-1.29254	0.408231
P0DP25	CALM3	0.0212399	1.67285	0.500033	1.41425
P10606	COX5B	0.00320824	2.49373	1.83528	3.56842
P10909	CLU	0.0376946	1.42372	1.13521	2.1965
P11310	ACADM	0.00143046	2.84452	1.99081	3.97459
P11498	PC	0.305616	0.514823	-0.0982281	0.93418
P11766	ADH5	0.00103661	2.98439	1.88715	3.69903
P12074	COX6A1	0.00744318	2.12824	9.30947	634.499
P12081	HARS1	0.0145258	1.83786	2.11907	4.34415
P12277	CKB	0.0336937	1.47245	1.24233	2.36581
P13073	COX4I1	0.0478948	1.31971	1.78286	3.44108
P13804	ETFA	0.0463257	1.33418	1.35457	2.5572
P14618	PKM	0.0810572	1.09121	0.796901	1.73737
P14735	IDE	0.109582	0.960261	3.33034	10.0585
P14854	COX6B1	0.00920481	2.03599	1.84483	3.5921
P14927	UQCRB	0.0109196	1.96179	1.30307	2.46754
P16219	ACADS	0.0147542	1.83108	3.58181	11.9738
P16220	CREB1	0.199757	0.699497	-0.772832	0.585267
P17252	PRKCA	0.224247	0.649274	-2.49944	0.176845
P17302	GJA1	0.116378	0.934129	2.67632	6.39223
P19793	RXRA	0.00118482	2.92635	1.95975	3.88995
P20674	COX5A	0.0365331	1.43731	1.95531	3.87799
P22307	SCP2	0.0723549	1.14053	-1.24491	0.421936
P22314	UBA1	0.0351092	1.45458	0.915548	1.88629
P22570	FDXR	0.00958805	2.01827	2.59943	6.06049
P23786	CPT2	0.0187027	1.7281	3.45584	10.9726
P23919	DTYMK	0.0325184	1.48787	0.823752	1.77
P27361	MAPK3	0.00122304	2.91256	1.79518	3.47058
P27695	APEX1	0.0868796	1.06108	-3.78655	0.0724659
P30038	ALDH4A1	0.0928638	1.03215	-4.00297	0.0623716
P30044	PRDX5	0.0379021	1.42134	0.598426	1.51406
P30405	PPIF	0.0108254	1.96556	1.18551	2.27444
P30419	NMT1	0.00769181	2.11397	4.08852	17.0124
P30520	ADSS2	0.0282741	1.54861	2.62575	6.17203
P30626	SRI	0.00135781	2.86716	1.91501	3.77116
P30837	ALDH1B1	0.082799	1.08197	7.7153	210.153
P31944	CASP14	0.000335882	3.47381	1.4639	2.75854
P34897	SHMT2	0.00276437	2.5584	1.996	3.98894
P34931	HSPA1L	0.129895	0.886406	2.78321	6.8838
P35754	GLRX	0.136523	0.864794	-1.86731	0.274085
P38117	ETFB	0.43795	0.358575	0.341633	1.26719
P42704	LRPPRC	0.000674492	3.17102	0.779334	1.71634
P43897	TSFM	0.0133927	1.87313	2.04418	4.12439
P45954	ACADSB	0.0171653	1.76535	2.59687	6.04971
P48201	ATP5MC3	0.373901	0.427243	3.97842	15.7625
P49588	AARS1	0.336122	0.473503	-1.25226	0.419789
P49916	LIG3	0.806435	0.0934307	0.12505	1.09055
P50542	PEX5	0.0114111	1.94267	3.1614	8.94696
P50747	HLCS	0.0713473	1.14662	-0.547005	0.684439
P53597	SUCLG1	0.007459	2.12732	2.41106	5.31865
P55211	CASP9	0.373901	0.427243	4.10362	17.1915
P55789	GFER	0.0085334	2.06888	9.36077	657.467
P62979	RPS27A	0.344315	0.463045	0.306077	1.23634
P63244	RACK1	0.0184503	1.734	2.24127	4.72813
P67775	PPP2CA	0.00975457	2.01079	4.98686	31.7098
P78549	NTHL1	0.00487975	2.3116	1.84159	3.58406
P83111	LACTB	0.00756501	2.12119	1.83004	3.55546
Q00059	TFAM	0.853202	0.0689482	-0.0733715	0.950414
Q00796	SORD	0.183519	0.736318	2.26239	4.79786
Q01664	TFAP4	0.0484646	1.31458	0.877395	1.83706
Q01831	XPC	0.07124	1.14728	-2.12314	0.229547
Q02790	FKBP4	0.905811	0.0429623	-0.0503565	0.965698
Q04837	SSBP1	0.036555	1.43705	0.886187	1.84828
Q06609	RAD51	0.0165179	1.78204	7.63732	199.096
Q07021	C1QBP	0.0395473	1.40288	6.73526	106.541
Q12849	GRSF1	0.0153326	1.81438	4.33247	20.1467
Q13011	ECH1	0.0157851	1.80175	1.20001	2.29741
Q13085	ACACA	0.626408	0.203142	-0.0911794	0.938755
Q13148	TARDBP	0.020342	1.69161	1.69881	3.24632
Q13501	SQSTM1	0.0283615	1.54727	9.94361	984.75
Q13526	PIN1	0.495462	0.304989	0.652994	1.57243
Q13686	ALKBH1	0.0197263	1.70495	6.74672	107.39
Q14249	ENDOG	0.00955509	2.01977	9.1226	557.411
Q14693	LPIN1	0.245395	0.610134	1.19633	2.29156
Q15165	PON2	0.0161808	1.791	6.00864	64.3846
Q15526	SURF1	0.00824565	2.08378	4.68152	25.6613
Q15785	TOMM34	0.752343	0.123584	0.162066	1.11889
Q16539	MAPK14	0.00281028	2.55125	1.83268	3.56198
Q16611	BAK1	0.00879381	2.05582	4.03175	16.356
Q16740	CLPP	0.00278892	2.55456	1.84163	3.58415
Q16795	NDUFA9	0.00697902	2.15621	4.49513	22.5511
Q16836	HADH	0.0719797	1.14279	1.55691	2.94222
Q16854	DGUOK	0.0141191	1.85019	8.91679	483.304
Q5BJD5	TMEM41B	0.0266823	1.57378	4.65556	25.2037
Q5T653	MRPL2	0.0117004	1.9318	4.96102	31.147
Q5U5X0	LYRM7	0.00691299	2.16033	1.34575	2.54163
Q6L8Q7	PDE12	0.0151435	1.81977	3.00018	8.00102
Q6NVY1	HIBCH	0.0291996	1.53462	1.09064	2.12969
Q6P587	FAHD1	0.0104396	1.98132	3.96136	15.5772
Q70HW3	SLC25A26	0.123332	0.908925	1.05166	2.07291
Q86UV5	USP48	0.00127995	2.89281	1.94955	3.86253
Q86W56	PARG	0.00910635	2.04066	3.93232	15.2667
Q86YB7	ECHDC2	0.0079405	2.10015	6.80316	111.674
Q8N163	CCAR2	0.486799	0.31265	0.27975	1.21398
Q8N183	NDUFAF2	0.0128433	1.89132	2.77463	6.84302
Q8N4Q1	CHCHD4	0.0116869	1.9323	8.75181	431.079
Q8N5K1	CISD2	0.00938231	2.02769	1.36253	2.57135
Q8N5M1	ATPAF2	0.00953886	2.0205	5.61945	49.1614
Q8N726	CDKN2A	0.00619802	2.20775	2.42904	5.38535
Q8NAN2	MIGA1	6.70859e-05	4.17337	1.87653	3.67191
Q8NEJ9	NGDN	0.0108098	1.96618	2.25655	4.77849
Q8NFV4	ABHD11	0.125254	0.902208	1.10235	2.14704
Q8TAE8	GADD45GIP1	0.00807026	2.09311	7.32321	160.142
Q8TBP6	SLC25A40	0.0108865	1.96311	10.9946	2040.3
Q8WUT9	SLC25A43	0.120362	0.919509	3.56917	11.8693
Q8WWV3	RTN4IP1	0.16166	0.791397	4.87118	29.2666
Q92499	DDX1	0.00910982	2.04049	1.28572	2.43804
Q96A26	FAM162A	0.00860865	2.06506	2.44108	5.43047
Q96BK5	PINX1	0.19539	0.709099	1.04143	2.05826
Q96C03	MIEF2	0.00730082	2.13663	9.5474	748.263
Q96CM8	ACSF2	0.00613564	2.21214	1.76492	3.39856
Q96DW6	SLC25A38	0.0104644	1.98029	7.865	233.131
Q96ED9	HOOK2	0.0120696	1.91831	8.30392	316.03
Q96I36	COX14	0.0582372	1.2348	1.98143	3.94885
Q96I99	SUCLG2	0.138862	0.857416	1.52974	2.88733
Q96LL9	DNAJC30	0.0415866	1.38105	6.80194	111.58
Q96RQ3	MCCC1	0.02615	1.58253	0.58263	1.49758
Q96T60	PNKP	0.146672	0.833652	-1.26935	0.414847
Q99497	PARK7	0.0212045	1.67357	-3.50199	0.0882663
Q99536	VAT1	0.000961762	3.01693	1.65931	3.15865
Q99766	DMAC2L	0.00743651	2.12863	7.27136	154.489
Q99798	ACO2	0.0145573	1.83692	1.16888	2.24837
Q9BSF4	TIMM29	0.0107147	1.97002	4.65891	25.2622
Q9BSH4	TACO1	0.0202688	1.69317	1.73586	3.33077
Q9BSY4	CHCHD5	0.0242581	1.61514	4.27334	19.3376
Q9BTU6	PI4K2A	0.0241337	1.61738	6.91403	120.595
Q9BUP0	EFHD1	0.226779	0.644397	-4.52976	0.0432918
Q9BW72	HIGD2A	0.0115542	1.93726	7.03537	131.176
Q9BWD1	ACAT2	0.00321513	2.4928	1.9478	3.85786
Q9BWL3	C1orf43	0.0156529	1.8054	6.84878	115.262
Q9BX68	HINT2	0.450223	0.346573	-1.14661	0.451685
Q9BXR0	QTRT1	0.428529	0.36802	0.841656	1.79211
Q9BYT8	NLN	0.0263578	1.57909	1.81544	3.51968
Q9GZY8	MFF	0.0305351	1.5152	4.35515	20.4659
Q9H019	MTFR1L	0.00730702	2.13626	5.4901	44.9454
Q9H0E9	BRD8	0.036542	1.43721	1.87719	3.6736
Q9H1A3	METTL9	0.0163293	1.78703	6.90171	119.57
Q9H2V7	SPNS1	0.0295843	1.52894	9.79412	887.821
Q9H3M7	TXNIP	0.0349448	1.45662	6.81956	112.951
Q9H4A6	GOLPH3	0.00687756	2.16257	4.93072	30.4996
Q9H583	HEATR1	0.000493712	3.30653	1.77899	3.43186
Q9H649	NSUN3	0.0223351	1.65101	5.37162	41.4017
Q9H6R4	NOL6	0.234816	0.629272	-0.616265	0.652357
Q9H8M1	COQ10B	0.00721092	2.14201	7.6925	206.858
Q9HB07	MYG1	0.728331	0.137671	-0.367945	0.774886
Q9HCC0	MCCC2	0.174413	0.758422	0.350876	1.27533
Q9HCN4	GPN1	0.00896414	2.04749	4.3138	19.8876
Q9NNW7	TXNRD2	0.207731	0.682499	3.95149	15.471
Q9NPJ3	ACOT13	0.177928	0.749755	0.834056	1.78269
Q9NQG6	MIEF1	0.00812449	2.0902	4.48684	22.4219
Q9NQH7	XPNPEP3	0.00882444	2.05431	7.63177	198.332
Q9NQP4	PFDN4	0.11627	0.934533	5.88578	59.1285
Q9NTG7	SIRT3	0.022943	1.63935	3.41325	10.6535
Q9NWH2	TMEM242	0.0316867	1.49912	5.9678	62.5873
Q9NWU1	OXSM	0.12344	0.908545	6.182	72.6054
Q9NX18	SDHAF2	0.00964893	2.01552	3.53563	11.5966
Q9NX46	ADPRS	0.233392	0.631914	0.604261	1.5202
Q9P0S9	TMEM14C	0.0166332	1.77902	2.04053	4.11396
Q9P209	CEP72	0.0151936	1.81834	6.52011	91.7799
Q9UBM1	PEMT	0.0201444	1.69585	5.46285	44.1043
Q9UHN1	POLG2	0.0359762	1.44398	0.928184	1.90288
Q9UI32	GLS2	0.00744948	2.12787	6.82106	113.069
Q9UIJ7	AK3	0.0135885	1.86683	2.50503	5.6766
Q9UMY1	NOL7	0.0498343	1.30247	1.11642	2.16808
Q9Y234	LIPT1	0.0503005	1.29843	5.82606	56.7309
Q9Y241	HIGD1A	0.0653636	1.18466	4.80462	27.947
Q9Y2Z4	YARS2	0.0100101	1.99956	0.66146	1.58168
Q9Y3A0	COQ4	1.95517e-05	4.70882	1.30654	2.47348
Q9Y3B1	PRELID3B	0.0233913	1.63095	7.25935	153.209
Q9Y4P1	ATG4B	0.0110503	1.95662	4.02047	16.2287
Q9Y5R4	HEMK1	0.109872	0.959113	6.09191	68.2099
Q9Y619	SLC25A15	0.0791702	1.10144	6.17722	72.3648
Q9Y696	CLIC4	0.0181661	1.74074	-3.13799	0.113598
